# Supplementary material for: How do face masks impact communication amongst deaf/HoH people?
Source: Cogn Res Princ Implic. 2022 Sep 5;7:81. doi: 10.1186/s41235-022-00431-4 (PMC9443624; doi:10.1186/s41235-022-00431-4)
Supplement: Supplementary file 1 — Additional file 1: Full statistics for the regression analyses, including simple effects analyses of the significant interactions. [file 41235_2022_431_MOESM1_ESM.xlsx]

## Sheet: Significant_effect_reported_ms
Outcome measure: General difficulty communicating with people wearing masks
		b	t	p	95% CI
Model					LL	UL
1	Lipreading fluency	0.164	3.149	0.002	0.043	0.186
2	Residence * Lipreading fluency	0.171	2.679	0.008	0.029	0.188
2	Level deaf. * Onset deaf.	-0.167	-2.795	0.005	-0.202	-0.035
Outcome measure: Difficulty communicating with people who wear masks in professional settings
		b	t	p	95% CI
					LL	UL
1	Residence	0.104	2.014	0.045	0.002	0.155
2	Level deaf. * Onset deaf.	-0.125	-2.072	0.039	-0.19	-0.005
3	Lipreading fluency	-0.256	-2.097	0.037	-0.378	-0.012
3	Residence * Lipreading fluency	0.219	2.312	0.021	0.023	0.282
3	Level deaf. * SL	-0.194	-1.996	0.047	-0.298	-0.002
Outcome measure: Difficulty communicating with people wearing masks in social situations
		b	t	p	95% CI
					LL	UL
1	Onset deaf.	-0.144	-2.5	0.013	-0.321	-0.038
1	SL	-0.126	-2.168	0.031	-0.308	-0.015
1	Lipreading fluency	0.14	2.831	0.005	0.054	0.302
2	Residence	0.199	3.178	0.002	0.095	0.404
2	Residence * Level deaf.	-0.142	-2.13	0.034	-0.318	-0.013
2	Residence * SL	0.16	2.201	0.028	0.02	0.354
2	Level deaf. * Onset deaf.	-0.211	-3.806	0	-0.415	-0.132
3	Onset deaf.	-0.271	-2.076	0.039	-0.66	-0.018
3	Level deaf. * Onset deaf.	-0.185	-1.996	0.047	-0.476	-0.003
Outcome measure: Amount of information missed
		b	t	p	95% CI
Model					LL	UL
1	Level deaf.	0.12	2.23	0.026	0.016	0.25
1	SL	0.167	2.792	0.006	0.054	0.313
2	SL	0.219	2.439	0.015	0.047	0.435
2	Level deaf. * Onset deaf.	-0.146	-2.443	0.015	-0.291	-0.031
Outcome measure: Feeling of being disconnected from society
		b	t	p	95% CI
					LL	UL
2	Level deaf.	0.18	2.292	0.022	0.044	0.579
2	Residence * Level deaf.	-0.218	-2.952	0.003	-0.565	-0.113
2	Residence * SL	0.174	2.159	0.032	0.024	0.521
3	Level deaf.	0.333	2.62	0.009	0.144	1.009
3	Residence * Level deaf.	-0.376	-2.71	0.007	-1.012	-0.161
3	Residence * SL	0.286	2.113	0.035	0.031	0.865
3	Level deaf. * Onset deaf. * SL	-0.151	-2.003	0.046	-0.502	-0.005
Outcome measure: Quality of life
		b	t	p	95% CI
					LL	UL
1	Level deaf.	0.129	2.377	0.018	0.527	5.571
1	SL	-0.157	-2.58	0.01	-6.514	-0.879
1	Lipreading fluency	0.108	2.083	0.038	0.14	4.871
2	Onset deaf.	0.223	2.429	0.016	0.973	9.248
2	SL	-0.212	-2.311	0.021	-9.264	-0.746
2	Lipreading fluency	0.174	2.449	0.015	0.796	7.275
2	Residence * Onset deaf.	-0.172	-2.059	0.04	-7.107	-0.163
3	Onset deaf.	0.325	2.246	0.025	0.927	13.962
3	Lipreading fluency	0.289	2.344	0.02	1.078	12.33
3	Residence * Level deaf.	0.307	2.214	0.027	0.732	12.362
3	Level deaf. * Onset deaf.	0.251	2.445	0.015	1.165	10.736
Outcome measure: Perceived effort from others to improve communication
		b	t	p	95% CI
Model					LL	UL
1	Residence	-0.132	-2.619	0.009	-0.271	-0.039
1	Level deaf.	0.13	2.427	0.016	0.03	0.283
3	Residence * Onset deaf.	-0.318	-2.237	0.026	-0.644	-0.041
Outcome measure: Perceived efficacy of transparent or clear window masks to facilitate communication
		b	t	p	95% CI
					LL	UL
1	SL	-0.179	-2.95	0.003	-0.419	-0.084
1	Lipreading fluency	0.122	2.341	0.02	0.027	0.31
2	Onset deaf.	0.18	1.983	0.048	0.002	0.491
2	SL	-0.222	-2.447	0.015	-0.564	-0.061
2	Residence * SL	0.238	3.075	0.002	0.11	0.499
2	Level deaf. * SL	-0.166	-2.491	0.013	-0.417	-0.049
3	SL	-0.277	-2.087	0.038	-0.757	-0.023
3	Residence * Level deaf.	-0.402	-2.954	0.003	-0.853	-0.171
3	Residence * SL	0.389	2.935	0.004	0.164	0.832
3	Level deaf. * SL	-0.216	-2.248	0.025	-0.569	-0.038
3	Residence * Level deaf. * Lipreading fluency	0.295	2.268	0.024	0.05	0.696
Outcome measure: Perceived efficacy of transparent face shields to facilitate communication
		b	t	p	95% CI
					LL	UL
1	Level deaf.	-0.107	-1.974	0.049	-0.269	-0.001
1	Lipreading fluency	0.17	3.289	0.001	0.085	0.337

## Sheet: 1-3_regression_models_formated
Outcome measure: Difficulty masks general							Outcome measure: Difficulty masks professional						Outcome measure: Difficulty masks social
		b	t	p	95% CI			b	t	p	95% CI			b	t	p	95% CI
Model					LL	UL	Model				LL	UL	Model				LL	UL
1	Constant		105.835	0	4.475	4.644	1		93.453	0	4.338	4.525	1		48.152	0	3.412	3.702
1	Residence	0.033	0.636	0.525	-0.047	0.092	1	0.104	2.014	0.045	0.002	0.155	1	0.278	5.706	0	0.229	0.469
1	Level deaf.	0.03	0.541	0.589	-0.055	0.097	1	0.019	0.355	0.723	-0.068	0.098	1	-0.065	-1.255	0.21	-0.215	0.047
1	Onset deaf.	-0.029	-0.48	0.631	-0.102	0.062	1	-0.102	-1.68	0.094	-0.167	0.013	1	-0.144	-2.5	0.013	-0.321	-0.038
1	SL	0.004	0.07	0.944	-0.081	0.087	1	0.013	0.217	0.829	-0.083	0.103	1	-0.126	-2.168	0.031	-0.308	-0.015
1	Lipreading fluency	0.164	3.149	0.002	0.043	0.186	1	0.094	1.806	0.072	-0.006	0.151	1	0.14	2.831	0.005	0.054	0.302
2	Constant		81.496	0	4.541	4.766	2		71.303	0	4.386	4.634	2		38.921	0	3.571	3.951
2	Residence	-0.045	-0.662	0.508	-0.123	0.061	2	0.048	0.697	0.486	-0.065	0.137	2	0.199	3.178	0.002	0.095	0.404
2	Level deaf.	0.056	0.723	0.47	-0.068	0.146	2	0.041	0.53	0.596	-0.087	0.15	2	0.019	0.274	0.784	-0.155	0.205
2	Onset deaf.	0.04	0.44	0.66	-0.095	0.149	2	-0.004	-0.047	0.963	-0.138	0.132	2	-0.149	-1.788	0.075	-0.39	0.019
2	SL	0.019	0.207	0.836	-0.112	0.138	2	-0.001	-0.012	0.991	-0.139	0.138	2	-0.129	-1.551	0.122	-0.377	0.045
2	Lipreading fluency	-0.049	-0.704	0.482	-0.129	0.061	2	-0.079	-1.117	0.265	-0.166	0.046	2	-0.057	-0.883	0.378	-0.234	0.089
2	Residence * Level deaf.	-0.006	-0.08	0.936	-0.094	0.087	2	-0.064	-0.874	0.383	-0.144	0.055	2	-0.142	-2.13	0.034	-0.318	-0.013
2	Residence * Onset deaf.	-0.05	-0.604	0.546	-0.134	0.071	2	-0.06	-0.719	0.473	-0.154	0.072	2	0.05	0.654	0.513	-0.115	0.23
2	Residence * SL	0.026	0.333	0.739	-0.081	0.114	2	0.111	1.42	0.156	-0.03	0.187	2	0.16	2.201	0.028	0.02	0.354
2	Residence * Lipreading fluency	0.171	2.679	0.008	0.029	0.188	2	0.114	1.77	0.078	-0.009	0.167	2	0.083	1.378	0.169	-0.041	0.233
2	Level deaf. * Onset deaf.	-0.167	-2.795	0.005	-0.202	-0.035	2	-0.125	-2.072	0.039	-0.19	-0.005	2	-0.211	-3.806	0	-0.415	-0.132
2	Level deaf. * SL	-0.063	-0.958	0.339	-0.136	0.047	2	-0.115	-1.718	0.087	-0.19	0.013	2	-0.04	-0.659	0.51	-0.207	0.103
2	Level deaf. * Lipreadingfluency	0.104	1.308	0.192	-0.034	0.167	2	0.152	1.897	0.059	-0.004	0.219	2	0.114	1.559	0.12	-0.035	0.304
2	Onset deaf. * SL	-0.055	-0.901	0.368	-0.136	0.051	2	-0.006	-0.097	0.923	-0.109	0.098	2	-0.058	-1.035	0.302	-0.241	0.075
2	Onset deaf. * Lipreading fluency	0.072	0.809	0.419	-0.067	0.16	2	-0.023	-0.252	0.801	-0.141	0.109	2	0.115	1.408	0.16	-0.054	0.326
2	SL * Lipreading fluency	0.084	1.014	0.311	-0.053	0.166	2	0.059	0.704	0.482	-0.078	0.165	2	0.037	0.485	0.628	-0.139	0.231
3	Constant		54.462	0	4.549	4.89	3		48.392	0	4.448	4.824	3		27.014	0	3.647	4.22
3	Residence	-0.04	-0.39	0.697	-0.164	0.11	3	-0.034	-0.325	0.745	-0.177	0.127	3	0.153	1.627	0.105	-0.04	0.425
3	Level deaf.	0.055	0.439	0.661	-0.135	0.213	3	0.062	0.49	0.624	-0.144	0.24	3	0.086	0.744	0.457	-0.181	0.402
3	Onset deaf.	-0.03	-0.209	0.834	-0.213	0.172	3	-0.151	-1.051	0.294	-0.325	0.099	3	-0.271	-2.076	0.039	-0.66	-0.018
3	SL	0.091	0.682	0.496	-0.121	0.249	3	0.112	0.839	0.402	-0.117	0.291	3	-0.076	-0.622	0.534	-0.406	0.211
3	Lipreading fluency	-0.173	-1.429	0.154	-0.286	0.045	3	-0.256	-2.097	0.037	-0.378	-0.012	3	-0.204	-1.839	0.067	-0.538	0.018
3	Residence * Level deaf.	-0.024	-0.176	0.86	-0.187	0.156	3	-0.099	-0.716	0.475	-0.258	0.12	3	-0.237	-1.891	0.059	-0.562	0.011
3	Residence * Onset deaf.	-0.013	-0.092	0.927	-0.185	0.169	3	0.042	0.295	0.769	-0.166	0.225	3	0.13	1	0.318	-0.145	0.446
3	Residence * SL	0.055	0.41	0.682	-0.133	0.203	3	0.044	0.328	0.743	-0.154	0.216	3	0.201	1.65	0.1	-0.045	0.516
3	Residence * Lipreading fluency	0.162	1.725	0.085	-0.014	0.22	3	0.219	2.312	0.021	0.023	0.282	3	0.123	1.424	0.155	-0.054	0.34
3	Level deaf. * Onset deaf.	-0.168	-1.662	0.097	-0.26	0.022	3	-0.085	-0.829	0.407	-0.222	0.09	3	-0.185	-1.996	0.047	-0.476	-0.003
3	Level deaf. * SL	-0.062	-0.642	0.521	-0.177	0.09	3	-0.194	-1.996	0.047	-0.298	-0.002	3	-0.075	-0.851	0.395	-0.322	0.127
3	Level deaf. * Lipreadingfluency	0.103	0.83	0.407	-0.091	0.224	3	0.118	0.942	0.347	-0.091	0.258	3	0.038	0.338	0.736	-0.219	0.309
3	Onset deaf. * SL	-0.104	-1.069	0.286	-0.23	0.068	3	-0.112	-1.144	0.253	-0.261	0.069	3	-0.15	-1.678	0.094	-0.464	0.037
3	Onset deaf. * Lipreading fluency	0.101	0.68	0.497	-0.124	0.255	3	0.141	0.937	0.349	-0.11	0.309	3	0.213	1.563	0.119	-0.065	0.57
3	SL * Lipreading fluency	-0.003	-0.025	0.98	-0.175	0.17	3	-0.044	-0.334	0.738	-0.224	0.159	3	0.002	0.018	0.986	-0.288	0.294
3	Residence * Level deaf. * Onset deaf.	-0.012	-0.135	0.893	-0.122	0.106	3	-0.067	-0.731	0.465	-0.172	0.079	3	-0.061	-0.732	0.465	-0.263	0.12
3	Residence * Level deaf. * SL	-0.093	-1.076	0.283	-0.166	0.049	3	0.121	1.386	0.167	-0.035	0.203	3	-0.004	-0.054	0.957	-0.187	0.177
3	Residence * Level deaf. * Lipreading fluency	0.046	0.354	0.724	-0.133	0.192	3	-0.004	-0.029	0.977	-0.182	0.177	3	0.114	0.949	0.344	-0.141	0.404
3	Residence * Onset deaf. *SL	0.033	0.365	0.715	-0.092	0.134	3	0.056	0.624	0.533	-0.085	0.165	3	0.091	1.095	0.274	-0.085	0.298
3	Residence * Onset deaf. * Lipreading fluency	-0.043	-0.282	0.778	-0.217	0.162	3	-0.159	-1.031	0.303	-0.32	0.1	3	-0.11	-0.784	0.433	-0.445	0.191
3	Residence * SL *Lipreading fluency	0.006	0.048	0.962	-0.153	0.161	3	0.02	0.158	0.875	-0.161	0.189	3	-0.067	-0.583	0.56	-0.345	0.187
3	Level deaf. * Onset deaf. * SL	-0.055	-0.74	0.46	-0.138	0.062	3	-0.023	-0.313	0.754	-0.128	0.093	3	-0.044	-0.652	0.515	-0.224	0.112
3	Level deaf. * Onset deaf. * Lipreading fluency	0.064	0.628	0.53	-0.087	0.168	3	-0.016	-0.16	0.873	-0.152	0.129	3	0.024	0.258	0.797	-0.186	0.241
3	Level deaf. * SL * Lipreading fluency	0.061	0.615	0.539	-0.086	0.163	3	0.063	0.624	0.533	-0.094	0.181	3	0.047	0.519	0.604	-0.153	0.264
3	Onset deaf. * SL * Lipreading fluency	0.107	1.036	0.301	-0.061	0.197	3	0.158	1.526	0.128	-0.032	0.253	3	0.134	1.422	0.156	-0.06	0.373
	Outcome measure: Information missed							Outcome measure: Emotional well being-Disconnection from society						Outcome measure: General wellbeing
Model		b	t	p	95% CI			b	t	p	95% CI			b	t	p	95% CI
					LL	UL	Model				LL	UL	Model				LL	UL
1	Constant		60.61	0	3.938	4.202	1		35.225	0	3.59	4.014	1		40.452	0	54.981	60.599
1	Residence	-0.009	-0.171	0.864	-0.117	0.098	1	0.015	0.283	0.777	-0.149	0.199	1	-0.066	-1.294	0.197	-3.837	0.792
1	Level deaf.	0.12	2.23	0.026	0.016	0.25	1	0.049	0.884	0.377	-0.104	0.273	1	0.129	2.377	0.018	0.527	5.571
1	Onset deaf.	0.033	0.554	0.58	-0.09	0.161	1	-0.025	-0.401	0.689	-0.245	0.162	1	0.086	1.415	0.158	-0.766	4.694
1	SL	0.167	2.792	0.006	0.054	0.313	1	-0.034	-0.551	0.582	-0.271	0.152	1	-0.157	-2.58	0.01	-6.514	-0.879
1	Lipreading fluency	0.07	1.346	0.179	-0.035	0.189	1	0.086	1.623	0.105	-0.031	0.324	1	0.108	2.083	0.038	0.14	4.871
2	Constant		46.521	0	4.018	4.373	2		26.651	0	3.581	4.152	2		28.676	0	51.861	59.497
2	Residence	-0.068	-0.97	0.333	-0.219	0.074	2	-0.001	-0.008	0.994	-0.235	0.233	2	-0.007	-0.108	0.914	-3.275	2.933
2	Level deaf.	0.128	1.671	0.096	-0.025	0.308	2	0.18	2.292	0.022	0.044	0.579	2	0.043	0.548	0.584	-2.62	4.643
2	Onset deaf.	-0.039	-0.433	0.665	-0.231	0.148	2	-0.071	-0.764	0.446	-0.424	0.187	2	0.223	2.429	0.016	0.973	9.248
2	SL	0.219	2.439	0.015	0.047	0.435	2	-0.107	-1.165	0.245	-0.5	0.128	2	-0.212	-2.311	0.021	-9.264	-0.746
2	Lipreading fluency	-0.038	-0.551	0.582	-0.193	0.109	2	0.023	0.317	0.752	-0.203	0.281	2	0.174	2.449	0.015	0.796	7.275
2	Residence * Level deaf.	-0.105	-1.466	0.144	-0.245	0.036	2	-0.218	-2.952	0.003	-0.565	-0.113	2	0.096	1.316	0.189	-1.013	5.115
2	Residence * Onset deaf.	0.112	1.367	0.172	-0.048	0.269	2	0.118	1.395	0.164	-0.075	0.439	2	-0.172	-2.059	0.04	-7.107	-0.163
2	Residence * SL	0.024	0.319	0.75	-0.126	0.175	2	0.174	2.159	0.032	0.024	0.521	2	0.057	0.728	0.467	-2.098	4.563
2	Residence * Lipreading fluency	0.105	1.607	0.109	-0.023	0.231	2	-0.067	-1.01	0.313	-0.306	0.098	2	-0.09	-1.394	0.164	-4.613	0.785
2	Level deaf. * Onset deaf.	-0.146	-2.443	0.015	-0.291	-0.031	2	-0.047	-0.767	0.443	-0.29	0.127	2	0.113	1.857	0.064	-0.157	5.511
2	Level deaf. * SL	0.085	1.29	0.198	-0.049	0.235	2	-0.068	-1.006	0.315	-0.348	0.112	2	-0.043	-0.639	0.523	-4.137	2.107
2	Level deaf. * Lipreadingfluency	0.103	1.307	0.192	-0.053	0.261	2	0.035	0.432	0.666	-0.196	0.307	2	0.051	0.627	0.531	-2.332	4.514
2	Onset deaf. * SL	-0.036	-0.589	0.556	-0.189	0.102	2	-0.008	-0.129	0.897	-0.249	0.218	2	0.021	0.347	0.729	-2.617	3.74
2	Onset deaf. * Lipreading fluency	0.097	1.096	0.274	-0.078	0.274	2	0.024	0.259	0.796	-0.245	0.32	2	-0.15	-1.659	0.098	-7.092	0.601
2	SL * Lipreading fluency	-0.105	-1.286	0.199	-0.283	0.059	2	0.097	1.154	0.249	-0.114	0.436	2	0.049	0.586	0.558	-2.624	4.854
3	Constant		30.697	0	3.91	4.446	3		17.778	0	3.449	4.307	3		18.198	0	47.779	59.357
3	Residence	-0.02	-0.189	0.85	-0.238	0.196	3	0.027	0.26	0.795	-0.303	0.395	3	0.037	0.357	0.722	-3.819	5.51
3	Level deaf.	0.202	1.617	0.107	-0.048	0.494	3	0.333	2.62	0.009	0.144	1.009	3	-0.128	-1.004	0.316	-8.926	2.892
3	Onset deaf.	-0.028	-0.193	0.847	-0.331	0.272	3	-0.116	-0.796	0.427	-0.674	0.286	3	0.325	2.246	0.025	0.927	13.962
3	SL	0.141	1.059	0.29	-0.133	0.442	3	-0.154	-1.144	0.253	-0.725	0.192	3	-0.141	-1.045	0.297	-9.589	2.934
3	Lipreading fluency	-0.035	-0.294	0.769	-0.3	0.222	3	-0.004	-0.035	0.972	-0.423	0.409	3	0.289	2.344	0.02	1.078	12.33
3	Residence * Level deaf.	-0.155	-1.138	0.256	-0.421	0.112	3	-0.376	-2.71	0.007	-1.012	-0.161	3	0.307	2.214	0.027	0.732	12.362
3	Residence * Onset deaf.	0.054	0.376	0.707	-0.225	0.331	3	0.24	1.645	0.101	-0.072	0.813	3	-0.278	-1.924	0.055	-11.877	0.129
3	Residence * SL	0.171	1.286	0.199	-0.09	0.432	3	0.286	2.113	0.035	0.031	0.865	3	-0.072	-0.535	0.593	-7.243	4.145
3	Residence * Lipreading fluency	0.04	0.416	0.678	-0.148	0.227	3	-0.094	-0.96	0.338	-0.442	0.152	3	-0.164	-1.724	0.086	-7.456	0.491
3	Level deaf. * Onset deaf.	-0.168	-1.666	0.097	-0.405	0.034	3	-0.1	-0.966	0.335	-0.523	0.179	3	0.251	2.445	0.015	1.165	10.736
3	Level deaf. * SL	0.17	1.769	0.078	-0.021	0.394	3	-0.054	-0.547	0.584	-0.426	0.241	3	-0.093	-0.949	0.343	-6.731	2.35
3	Level deaf. * Lipreadingfluency	0.025	0.201	0.84	-0.22	0.27	3	-0.107	-0.848	0.397	-0.561	0.223	3	0.218	1.735	0.084	-0.629	10.064
3	Onset deaf. * SL	-0.061	-0.623	0.533	-0.305	0.158	3	0.092	0.934	0.351	-0.195	0.548	3	0.032	0.326	0.745	-4.222	5.898
3	Onset deaf. * Lipreading fluency	0.045	0.303	0.762	-0.251	0.343	3	0.065	0.425	0.671	-0.373	0.578	3	-0.253	-1.672	0.095	-11.911	0.963
3	SL * Lipreading fluency	-0.02	-0.155	0.877	-0.29	0.248	3	0.135	1.016	0.31	-0.209	0.655	3	-0.05	-0.376	0.707	-7.004	4.753
3	Residence * Level deaf. * Onset deaf.	-0.008	-0.088	0.93	-0.184	0.168	3	0.009	0.101	0.92	-0.269	0.298	3	-0.08	-0.864	0.388	-5.556	2.164
3	Residence * Level deaf. * SL	-0.106	-1.237	0.217	-0.272	0.062	3	-0.104	-1.179	0.239	-0.431	0.108	3	0.068	0.775	0.439	-2.217	5.1
3	Residence * Level deaf. * Lipreading fluency	0.12	0.922	0.357	-0.135	0.372	3	0.232	1.745	0.082	-0.046	0.763	3	-0.213	-1.601	0.11	-10.013	1.026
3	Residence * Onset deaf. *SL	0.006	0.063	0.949	-0.169	0.18	3	-0.041	-0.445	0.657	-0.348	0.22	3	-0.024	-0.267	0.789	-4.365	3.32
3	Residence * Onset deaf. * Lipreading fluency	0.077	0.506	0.613	-0.221	0.374	3	-0.146	-0.931	0.352	-0.701	0.251	3	0.148	0.955	0.34	-3.314	9.569
3	Residence * SL *Lipreading fluency	-0.129	-1.037	0.3	-0.374	0.116	3	-0.062	-0.482	0.63	-0.492	0.298	3	0.175	1.377	0.169	-1.609	9.119
3	Level deaf. * Onset deaf. * SL	-0.023	-0.312	0.755	-0.18	0.131	3	-0.151	-2.003	0.046	-0.502	-0.005	3	-0.005	-0.072	0.943	-3.518	3.27
3	Level deaf. * Onset deaf. * Lipreading fluency	0.068	0.67	0.503	-0.131	0.266	3	0.13	1.253	0.211	-0.115	0.518	3	-0.145	-1.402	0.162	-7.409	1.242
3	Level deaf. * SL * Lipreading fluency	-0.097	-0.977	0.329	-0.29	0.098	3	0.022	0.217	0.828	-0.275	0.344	3	0.058	0.569	0.57	-3.004	5.448
3	Onset deaf. * SL * Lipreading fluency	0.071	0.697	0.486	-0.13	0.273	3	-0.061	-0.585	0.559	-0.416	0.225	3	-0.023	-0.221	0.825	-4.876	3.89
	Outcome measure: Others' efforts to communicate							Outcome measure: Efficacy clear window masks						Outcome measure: Efficacy transparent face shields
Model		b	t	p	95% CI			b	t	p	95% CI			b	t	p	95% CI
					LL	UL	Model				LL	UL	Model				LL	UL
1	Constant		32.354	0	2.182	2.465	1		35.937	0	2.909	3.246	1		47.393	0	3.459	3.759
1	Residence	-0.132	-2.619	0.009	-0.271	-0.039	1	0.008	0.163	0.871	-0.127	0.15	1	-0.034	-0.654	0.513	-0.165	0.082
1	Level deaf.	0.13	2.427	0.016	0.03	0.283	1	-0.049	-0.905	0.366	-0.221	0.082	1	-0.107	-1.974	0.049	-0.269	-0.001
1	Onset deaf.	0.107	1.801	0.072	-0.012	0.263	1	0.114	1.879	0.061	-0.007	0.319	1	0.084	1.383	0.167	-0.043	0.248
1	SL	0.026	0.43	0.668	-0.11	0.172	1	-0.179	-2.95	0.003	-0.419	-0.084	1	-0.065	-1.073	0.284	-0.231	0.068
1	Lipreading fluency	0.032	0.634	0.527	-0.081	0.157	1	0.122	2.341	0.02	0.027	0.31	1	0.17	3.289	0.001	0.085	0.337
2	Constant		22.952	0	2.041	2.424	2		26.834	0	2.854	3.306	2		35.82	0	3.517	3.926
2	Residence	-0.04	-0.585	0.559	-0.202	0.109	2	0.037	0.548	0.584	-0.133	0.235	2	-0.086	-1.242	0.215	-0.271	0.061
2	Level deaf.	0.097	1.26	0.208	-0.065	0.299	2	-0.005	-0.063	0.95	-0.222	0.208	2	-0.083	-1.051	0.294	-0.298	0.091
2	Onset deaf.	0.123	1.372	0.171	-0.063	0.352	2	0.18	1.983	0.048	0.002	0.491	2	0.084	0.914	0.361	-0.119	0.324
2	SL	0.089	0.994	0.321	-0.105	0.321	2	-0.222	-2.447	0.015	-0.564	-0.061	2	-0.06	-0.649	0.517	-0.303	0.152
2	Lipreading fluency	0.073	1.045	0.297	-0.076	0.249	2	0.078	1.115	0.266	-0.083	0.301	2	0.116	1.626	0.105	-0.03	0.317
2	Residence * Level deaf.	0.006	0.084	0.933	-0.147	0.16	2	-0.072	-0.99	0.323	-0.272	0.09	2	0.008	0.112	0.911	-0.155	0.173
2	Residence * Onset deaf.	-0.143	-1.746	0.082	-0.328	0.019	2	-0.135	-1.636	0.103	-0.375	0.034	2	0.025	0.3	0.764	-0.157	0.214
2	Residence * SL	0.03	0.386	0.7	-0.133	0.197	2	0.238	3.075	0.002	0.11	0.499	2	0.069	0.88	0.379	-0.097	0.255
2	Residence * Lipreading fluency	-0.081	-1.27	0.205	-0.223	0.048	2	-0.094	-1.457	0.146	-0.278	0.041	2	-0.006	-0.086	0.931	-0.151	0.138
2	Level deaf. * Onset deaf.	0.04	0.674	0.5	-0.093	0.191	2	0.051	0.84	0.401	-0.096	0.239	2	-0.035	-0.569	0.57	-0.195	0.108
2	Level deaf. * SL	-0.106	-1.614	0.107	-0.284	0.028	2	-0.166	-2.491	0.013	-0.417	-0.049	2	-0.055	-0.811	0.418	-0.235	0.098
2	Level deaf. * Lipreadingfluency	0.037	0.463	0.643	-0.131	0.212	2	0.06	0.752	0.453	-0.125	0.28	2	0.013	0.165	0.869	-0.168	0.199
2	Onset deaf. * SL	0.099	1.622	0.106	-0.028	0.29	2	-0.016	-0.257	0.798	-0.212	0.163	2	-0.076	-1.222	0.223	-0.276	0.064
2	Onset deaf. * Lipreading fluency	0.028	0.318	0.751	-0.162	0.224	2	-0.005	-0.055	0.956	-0.234	0.221	2	0.03	0.324	0.746	-0.172	0.24
2	SL * Lipreading fluency	-0.115	-1.389	0.166	-0.32	0.055	2	0.03	0.365	0.715	-0.18	0.262	2	0.022	0.258	0.797	-0.174	0.226
3	Constant		14.446	0	1.841	2.421	3		19.312	0	2.986	3.664	3		24.365	0	3.541	4.163
3	Residence	-0.002	-0.02	0.984	-0.236	0.231	3	-0.026	-0.257	0.797	-0.308	0.237	3	-0.12	-1.151	0.251	-0.396	0.104
3	Level deaf.	-0.057	-0.458	0.647	-0.366	0.228	3	0.238	1.905	0.058	-0.011	0.682	3	-0.053	-0.416	0.677	-0.385	0.251
3	Onset deaf.	0.239	1.683	0.093	-0.047	0.607	3	0.015	0.109	0.913	-0.361	0.403	3	-0.005	-0.036	0.971	-0.357	0.344
3	SL	0.077	0.581	0.562	-0.222	0.407	3	-0.277	-2.087	0.038	-0.757	-0.023	3	0.018	0.135	0.893	-0.314	0.36
3	Lipreading fluency	0.186	1.54	0.124	-0.061	0.504	3	-0.137	-1.131	0.259	-0.519	0.14	3	-0.015	-0.124	0.901	-0.322	0.284
3	Residence * Level deaf.	0.187	1.371	0.171	-0.088	0.496	3	-0.402	-2.954	0.003	-0.853	-0.171	3	-0.023	-0.164	0.87	-0.339	0.287
3	Residence * Onset deaf.	-0.318	-2.237	0.026	-0.644	-0.041	3	0.067	0.476	0.634	-0.267	0.437	3	0.062	0.426	0.67	-0.253	0.393
3	Residence * SL	-0.012	-0.088	0.93	-0.299	0.273	3	0.389	2.935	0.004	0.164	0.832	3	0.054	0.4	0.689	-0.244	0.369
3	Residence * Lipreading fluency	-0.145	-1.547	0.123	-0.356	0.043	3	0.046	0.492	0.623	-0.175	0.291	3	0.047	0.488	0.626	-0.161	0.267
3	Level deaf. * Onset deaf.	0.143	1.416	0.158	-0.067	0.412	3	-0.121	-1.202	0.23	-0.451	0.109	3	-0.061	-0.586	0.558	-0.334	0.18
3	Level deaf. * SL	-0.097	-1.014	0.311	-0.345	0.11	3	-0.216	-2.248	0.025	-0.569	-0.038	3	-0.076	-0.765	0.445	-0.339	0.149
3	Level deaf. * Lipreadingfluency	0.161	1.302	0.194	-0.091	0.446	3	-0.173	-1.4	0.162	-0.536	0.09	3	0.017	0.132	0.895	-0.268	0.307
3	Onset deaf. * SL	0.042	0.431	0.667	-0.198	0.309	3	0.035	0.365	0.715	-0.241	0.35	3	-0.127	-1.278	0.202	-0.448	0.095
3	Onset deaf. * Lipreading fluency	-0.11	-0.737	0.461	-0.444	0.202	3	0.218	1.467	0.143	-0.096	0.658	3	0.127	0.829	0.408	-0.2	0.492
3	SL * Lipreading fluency	-0.102	-0.785	0.433	-0.412	0.177	3	0.087	0.668	0.504	-0.227	0.46	3	-0.062	-0.461	0.645	-0.389	0.242
3	Residence * Level deaf. * Onset deaf.	-0.098	-1.083	0.279	-0.299	0.087	3	0.168	1.858	0.064	-0.012	0.438	3	0.112	1.204	0.229	-0.08	0.334
3	Residence * Level deaf. * SL	0.076	0.888	0.375	-0.1	0.265	3	-0.027	-0.31	0.756	-0.247	0.18	3	-0.051	-0.582	0.561	-0.254	0.138
3	Residence * Level deaf. * Lipreading fluency	-0.18	-1.377	0.169	-0.471	0.083	3	0.295	2.268	0.024	0.05	0.696	3	-0.008	-0.061	0.951	-0.306	0.288
3	Residence * Onset deaf. *SL	0.022	0.251	0.802	-0.167	0.216	3	-0.079	-0.893	0.372	-0.325	0.122	3	-0.011	-0.122	0.903	-0.218	0.192
3	Residence * Onset deaf. * Lipreading fluency	0.239	1.569	0.117	-0.065	0.58	3	-0.295	-1.94	0.053	-0.749	0.005	3	-0.078	-0.5	0.617	-0.434	0.258
3	Residence * SL *Lipreading fluency	0.027	0.22	0.826	-0.238	0.298	3	-0.194	-1.562	0.119	-0.561	0.064	3	0.019	0.145	0.885	-0.266	0.309
3	Level deaf. * Onset deaf. * SL	0.103	1.395	0.164	-0.049	0.291	3	-0.059	-0.797	0.426	-0.279	0.118	3	-0.035	-0.466	0.641	-0.226	0.139
3	Level deaf. * Onset deaf. * Lipreading fluency	-0.113	-1.106	0.27	-0.339	0.095	3	0.132	1.299	0.195	-0.086	0.421	3	-0.03	-0.284	0.776	-0.266	0.199
3	Level deaf. * SL * Lipreading fluency	-0.052	-0.527	0.599	-0.269	0.155	3	0.087	0.875	0.382	-0.137	0.358	3	0.07	0.683	0.495	-0.148	0.306
3	Onset deaf. * SL * Lipreading fluency	0.025	0.245	0.806	-0.193	0.248	3	0.009	0.091	0.928	-0.245	0.269	3	0.116	1.098	0.273	-0.104	0.368

## Sheet: All_regression_models_details
			Dependent Variable: Difficulty masks General														Dependent Variable: Difficulty masks professional																Dependent Variable: Difficulty masks social
Model	R Square Change	Sig. F Change		Standardized Coefficients	t	Sig.	95.0% Confidence Interval for B		Correlations			Collinearity Statistics		Model	R Square Change	Sig. F Change		Unstandardized Coefficients		Standardized Coefficients	t	Sig.	95.0% Confidence Interval for B		Correlations			Collinearity Statistics		Model	R Square Change	Sig. F Change		Unstandardized Coefficients		Standardized Coefficients	t	Sig.	95.0% Confidence Interval for B		Correlations			Collinearity Statistics
			Std. Error	Beta			Lower Bound	Upper Bound	Zero-order	Partial	Part	Tolerance	VIF					B	Std. Error	Beta			Lower Bound	Upper Bound	Zero-order	Partial	Part	Tolerance	VIF					B	Std. Error	Beta			Lower Bound	Upper Bound	Zero-order	Partial	Part	Tolerance	VIF
1	0.028	0.053	0.043		105.835	0	4.475	4.644						1	0.029	0.05	(Constant)	4.431	0.047		93.453	0	4.338	4.525						1	0.162	0	(Constant)	3.557	0.074		48.152	0	3.412	3.702
1			0.035	0.033	0.636	0.525	-0.047	0.092	0.022	0.033	0.032	0.96	1.041	1			Residence_UK1	0.078	0.039	0.104	2.014	0.045	0.002	0.155	0.11	0.103	0.102	0.964	1.037	1			Residence_UK1	0.349	0.061	0.278	5.706	0	0.229	0.469	0.288	0.286	0.273	0.964	1.038
1			0.039	0.03	0.541	0.589	-0.055	0.097	0.024	0.028	0.027	0.856	1.168	1			Deafness_1Deaf_1HoH	0.015	0.042	0.019	0.355	0.723	-0.068	0.098	-0.014	0.018	0.018	0.863	1.159	1			Deafness_1Deaf_1HoH	-0.084	0.067	-0.065	-1.255	0.21	-0.215	0.047	-0.163	-0.065	-0.06	0.85	1.176
1			0.042	-0.029	-0.48	0.631	-0.102	0.062	-0.011	-0.025	-0.024	0.695	1.439	1			Onsetofdeafness_1Early_1Late	-0.077	0.046	-0.102	-1.68	0.094	-0.167	0.013	-0.099	-0.086	-0.085	0.695	1.438	1			Onsetofdeafness_1Early_1Late	-0.18	0.072	-0.144	-2.5	0.013	-0.321	-0.038	-0.258	-0.13	-0.12	0.69	1.45
1			0.043	0.004	0.07	0.944	-0.081	0.087	0.033	0.004	0.004	0.696	1.438	1			Know_SL_Yes1	0.01	0.047	0.013	0.217	0.829	-0.083	0.103	-0.013	0.011	0.011	0.692	1.445	1			Know_SL_Yes1	-0.161	0.074	-0.126	-2.168	0.031	-0.308	-0.015	-0.19	-0.113	-0.104	0.683	1.465
1			0.036	0.164	3.149	0.002	0.043	0.186	0.161	0.16	0.16	0.945	1.059	1			Fluency_lipreading_1Fluent	0.072	0.04	0.094	1.806	0.072	-0.006	0.151	0.083	0.093	0.092	0.946	1.057	1			Fluency_lipreading_1Fluent	0.178	0.063	0.14	2.831	0.005	0.054	0.302	0.071	0.146	0.135	0.936	1.068
2	0.071	0.002	0.057		81.496	0	4.541	4.766						2	0.053	0.024	(Constant)	4.51	0.063		71.303	0	4.386	4.634						2	0.085	0	(Constant)	3.761	0.097		38.921	0	3.571	3.951
2			0.047	-0.045	-0.662	0.508	-0.123	0.061	0.022	-0.035	-0.033	0.529	1.889	2			Residence_UK1	0.036	0.052	0.048	0.697	0.486	-0.065	0.137	0.11	0.036	0.035	0.532	1.88	2			Residence_UK1	0.249	0.079	0.199	3.178	0.002	0.095	0.404	0.288	0.166	0.146	0.541	1.849
2			0.054	0.056	0.723	0.47	-0.068	0.146	0.024	0.038	0.036	0.411	2.434	2			Deafness_1Deaf_1HoH	0.032	0.06	0.041	0.53	0.596	-0.087	0.15	-0.014	0.028	0.027	0.415	2.408	2			Deafness_1Deaf_1HoH	0.025	0.091	0.019	0.274	0.784	-0.155	0.205	-0.163	0.015	0.013	0.42	2.381
2			0.062	0.04	0.44	0.66	-0.095	0.149	-0.011	0.023	0.022	0.301	3.319	2			Onsetofdeafness_1Early_1Late	-0.003	0.069	-0.004	-0.047	0.963	-0.138	0.132	-0.099	-0.002	-0.002	0.302	3.306	2			Onsetofdeafness_1Early_1Late	-0.186	0.104	-0.149	-1.788	0.075	-0.39	0.019	-0.258	-0.094	-0.082	0.306	3.268
2			0.064	0.019	0.207	0.836	-0.112	0.138	0.033	0.011	0.01	0.302	3.313	2			Know_SL_Yes1	-0.001	0.071	-0.001	-0.012	0.991	-0.139	0.138	-0.013	-0.001	-0.001	0.303	3.3	2			Know_SL_Yes1	-0.166	0.107	-0.129	-1.551	0.122	-0.377	0.045	-0.19	-0.082	-0.071	0.305	3.284
2			0.048	-0.049	-0.704	0.482	-0.129	0.061	0.161	-0.037	-0.035	0.505	1.98	2			Fluency_lipreading_1Fluent	-0.06	0.054	-0.079	-1.117	0.265	-0.166	0.046	0.083	-0.058	-0.056	0.507	1.973	2			Fluency_lipreading_1Fluent	-0.072	0.082	-0.057	-0.883	0.378	-0.234	0.089	0.071	-0.047	-0.041	0.508	1.97
2			0.046	-0.006	-0.08	0.936	-0.094	0.087	0.02	-0.004	-0.004	0.467	2.14	2			residencexdeafness	-0.044	0.051	-0.064	-0.874	0.383	-0.144	0.055	0.019	-0.046	-0.044	0.475	2.107	2			residencexdeafness	-0.165	0.078	-0.142	-2.13	0.034	-0.318	-0.013	0.051	-0.112	-0.098	0.477	2.095
2			0.052	-0.05	-0.604	0.546	-0.134	0.071	-0.027	-0.032	-0.03	0.361	2.771	2			residencexonset	-0.041	0.057	-0.06	-0.719	0.473	-0.154	0.072	-0.007	-0.038	-0.036	0.364	2.75	2			residencexonset	0.057	0.088	0.05	0.654	0.513	-0.115	0.23	0.058	0.035	0.03	0.368	2.72
2			0.049	0.026	0.333	0.739	-0.081	0.114	0.037	0.017	0.017	0.412	2.426	2			residencexknowsl	0.078	0.055	0.111	1.42	0.156	-0.03	0.187	0.087	0.074	0.071	0.407	2.456	2			residencexknowsl	0.187	0.085	0.16	2.201	0.028	0.02	0.354	0.155	0.116	0.101	0.403	2.483
2			0.04	0.171	2.679	0.008	0.029	0.188	0.172	0.138	0.133	0.603	1.659	2			residencexfluency	0.079	0.045	0.114	1.77	0.078	-0.009	0.167	0.157	0.092	0.089	0.604	1.655	2			residencexfluency	0.096	0.07	0.083	1.378	0.169	-0.041	0.233	0.21	0.073	0.063	0.586	1.707
2			0.042	-0.167	-2.795	0.005	-0.202	-0.035	-0.164	-0.144	-0.138	0.688	1.453	2			deafnessxonset	-0.097	0.047	-0.125	-2.072	0.039	-0.19	-0.005	-0.166	-0.108	-0.104	0.684	1.462	2			deafnessxonset	-0.274	0.072	-0.211	-3.806	0	-0.415	-0.132	-0.293	-0.198	-0.175	0.69	1.449
2			0.046	-0.063	-0.958	0.339	-0.136	0.047	-0.087	-0.05	-0.047	0.564	1.773	2			deafnessxknowsl	-0.089	0.052	-0.115	-1.718	0.087	-0.19	0.013	-0.128	-0.089	-0.086	0.56	1.784	2			deafnessxknowsl	-0.052	0.079	-0.04	-0.659	0.51	-0.207	0.103	-0.204	-0.035	-0.03	0.567	1.762
2			0.051	0.104	1.308	0.192	-0.034	0.167	0.148	0.068	0.065	0.391	2.558	2			deafnessxfluency	0.108	0.057	0.152	1.897	0.059	-0.004	0.219	0.096	0.099	0.095	0.39	2.566	2			deafnessxfluency	0.135	0.086	0.114	1.559	0.12	-0.035	0.304	0.078	0.082	0.072	0.397	2.516
2			0.048	-0.055	-0.901	0.368	-0.136	0.051	-0.076	-0.047	-0.045	0.654	1.529	2			onsetxknowsl	-0.005	0.053	-0.006	-0.097	0.923	-0.109	0.098	-0.08	-0.005	-0.005	0.661	1.513	2			onsetxknowsl	-0.083	0.08	-0.058	-1.035	0.302	-0.241	0.075	-0.157	-0.055	-0.048	0.666	1.502
2			0.057	0.072	0.809	0.419	-0.067	0.16	0.121	0.042	0.04	0.311	3.219	2			onsetxfluency	-0.016	0.064	-0.023	-0.252	0.801	-0.141	0.109	0.008	-0.013	-0.013	0.31	3.224	2			onsetxfluency	0.136	0.097	0.115	1.408	0.16	-0.054	0.326	0.033	0.074	0.065	0.317	3.154
2			0.056	0.084	1.014	0.311	-0.053	0.166	0.169	0.053	0.05	0.359	2.783	2			knowslxfluency	0.044	0.062	0.059	0.704	0.482	-0.078	0.165	0.096	0.037	0.035	0.359	2.787	2			knowslxfluency	0.046	0.094	0.037	0.485	0.628	-0.139	0.231	0.107	0.026	0.022	0.368	2.716
3	0.013	0.863	0.087		54.462	0	4.549	4.89						3	0.02	0.654	(Constant)	4.636	0.096		48.392	0	4.448	4.824						3	0.017	0.632	(Constant)	3.934	0.146		27.014	0	3.647	4.22
3			0.07	-0.04	-0.39	0.697	-0.164	0.11	0.022	-0.021	-0.019	0.24	4.173	3			Residence_UK1	-0.025	0.077	-0.034	-0.325	0.745	-0.177	0.127	0.11	-0.017	-0.016	0.238	4.207	3			Residence_UK1	0.192	0.118	0.153	1.627	0.105	-0.04	0.425	0.288	0.087	0.075	0.24	4.165
3			0.089	0.055	0.439	0.661	-0.135	0.213	0.024	0.023	0.022	0.157	6.368	3			Deafness_1Deaf_1HoH	0.048	0.098	0.062	0.49	0.624	-0.144	0.24	-0.014	0.026	0.025	0.158	6.313	3			Deafness_1Deaf_1HoH	0.11	0.148	0.086	0.744	0.457	-0.181	0.402	-0.163	0.04	0.034	0.16	6.234
3			0.098	-0.03	-0.209	0.834	-0.213	0.172	-0.011	-0.011	-0.01	0.123	8.162	3			Onsetofdeafness_1Early_1Late	-0.113	0.108	-0.151	-1.051	0.294	-0.325	0.099	-0.099	-0.056	-0.053	0.123	8.142	3			Onsetofdeafness_1Early_1Late	-0.339	0.163	-0.271	-2.076	0.039	-0.66	-0.018	-0.258	-0.111	-0.096	0.125	8.028
3			0.094	0.091	0.682	0.496	-0.121	0.249	0.033	0.036	0.034	0.14	7.156	3			Know_SL_Yes1	0.087	0.104	0.112	0.839	0.402	-0.117	0.291	-0.013	0.044	0.042	0.141	7.083	3			Know_SL_Yes1	-0.098	0.157	-0.076	-0.622	0.534	-0.406	0.211	-0.19	-0.033	-0.029	0.143	6.984
3			0.084	-0.173	-1.429	0.154	-0.286	0.045	0.161	-0.075	-0.071	0.169	5.921	3			Fluency_lipreading_1Fluent	-0.195	0.093	-0.256	-2.097	0.037	-0.378	-0.012	0.083	-0.11	-0.105	0.17	5.883	3			Fluency_lipreading_1Fluent	-0.26	0.141	-0.204	-1.839	0.067	-0.538	0.018	0.071	-0.098	-0.085	0.172	5.804
3			0.087	-0.024	-0.176	0.86	-0.187	0.156	0.02	-0.009	-0.009	0.132	7.6	3			residencexdeafness	-0.069	0.096	-0.099	-0.716	0.475	-0.258	0.12	0.019	-0.038	-0.036	0.133	7.527	3			residencexdeafness	-0.276	0.146	-0.237	-1.891	0.059	-0.562	0.011	0.051	-0.101	-0.087	0.136	7.355
3			0.09	-0.013	-0.092	0.927	-0.185	0.169	-0.027	-0.005	-0.005	0.122	8.191	3			residencexonset	0.029	0.099	0.042	0.295	0.769	-0.166	0.225	-0.007	0.016	0.015	0.122	8.174	3			residencexonset	0.15	0.15	0.13	1	0.318	-0.145	0.446	0.058	0.054	0.046	0.126	7.957
3			0.085	0.055	0.41	0.682	-0.133	0.203	0.037	0.022	0.02	0.139	7.178	3			residencexknowsl	0.031	0.094	0.044	0.328	0.743	-0.154	0.216	0.087	0.017	0.016	0.14	7.125	3			residencexknowsl	0.236	0.143	0.201	1.65	0.1	-0.045	0.516	0.155	0.088	0.076	0.143	6.986
3			0.06	0.162	1.725	0.085	-0.014	0.22	0.172	0.091	0.086	0.281	3.56	3			residencexfluency	0.152	0.066	0.219	2.312	0.021	0.023	0.282	0.157	0.122	0.116	0.28	3.567	3			residencexfluency	0.143	0.1	0.123	1.424	0.155	-0.054	0.34	0.21	0.076	0.066	0.285	3.512
3			0.072	-0.168	-1.662	0.097	-0.26	0.022	-0.164	-0.088	-0.083	0.243	4.122	3			deafnessxonset	-0.066	0.079	-0.085	-0.829	0.407	-0.222	0.09	-0.166	-0.044	-0.042	0.241	4.145	3			deafnessxonset	-0.24	0.12	-0.185	-1.996	0.047	-0.476	-0.003	-0.293	-0.107	-0.092	0.249	4.024
3			0.068	-0.062	-0.642	0.521	-0.177	0.09	-0.087	-0.034	-0.032	0.267	3.74	3			deafnessxknowsl	-0.15	0.075	-0.194	-1.996	0.047	-0.298	-0.002	-0.128	-0.105	-0.1	0.267	3.747	3			deafnessxknowsl	-0.097	0.114	-0.075	-0.851	0.395	-0.322	0.127	-0.204	-0.046	-0.039	0.274	3.655
3			0.08	0.103	0.83	0.407	-0.091	0.224	0.148	0.044	0.041	0.162	6.191	3			deafnessxfluency	0.083	0.089	0.118	0.942	0.347	-0.091	0.258	0.096	0.05	0.047	0.161	6.202	3			deafnessxfluency	0.045	0.134	0.038	0.338	0.736	-0.219	0.309	0.078	0.018	0.016	0.165	6.063
3			0.076	-0.104	-1.069	0.286	-0.23	0.068	-0.076	-0.056	-0.053	0.26	3.841	3			onsetxknowsl	-0.096	0.084	-0.112	-1.144	0.253	-0.261	0.069	-0.08	-0.061	-0.057	0.263	3.808	3			onsetxknowsl	-0.213	0.127	-0.15	-1.678	0.094	-0.464	0.037	-0.157	-0.09	-0.077	0.267	3.745
3			0.096	0.101	0.68	0.497	-0.124	0.255	0.121	0.036	0.034	0.112	8.926	3			onsetxfluency	0.1	0.107	0.141	0.937	0.349	-0.11	0.309	0.008	0.05	0.047	0.112	8.957	3			onsetxfluency	0.252	0.162	0.213	1.563	0.119	-0.065	0.57	0.033	0.084	0.072	0.114	8.75
3			0.088	-0.003	-0.025	0.98	-0.175	0.17	0.169	-0.001	-0.001	0.147	6.8	3			knowslxfluency	-0.033	0.097	-0.044	-0.334	0.738	-0.224	0.159	0.096	-0.018	-0.017	0.146	6.839	3			knowslxfluency	0.003	0.148	0.002	0.018	0.986	-0.288	0.294	0.107	0.001	0.001	0.15	6.685
3			0.058	-0.012	-0.135	0.893	-0.122	0.106	-0.131	-0.007	-0.007	0.297	3.362	3			residencexdeafnessxonset	-0.047	0.064	-0.067	-0.731	0.465	-0.172	0.079	-0.081	-0.039	-0.037	0.299	3.347	3			residencexdeafnessxonset	-0.071	0.097	-0.061	-0.732	0.465	-0.263	0.12	-0.035	-0.039	-0.034	0.303	3.302
3			0.055	-0.093	-1.076	0.283	-0.166	0.049	-0.089	-0.057	-0.054	0.333	3	3			residencexdeafnessxknowsl	0.084	0.061	0.121	1.386	0.167	-0.035	0.203	0.026	0.073	0.07	0.332	3.01	3			residencexdeafnessxknowsl	-0.005	0.092	-0.004	-0.054	0.957	-0.187	0.177	0.052	-0.003	-0.002	0.335	2.987
3			0.083	0.046	0.354	0.724	-0.133	0.192	0.1	0.019	0.018	0.145	6.905	3			residencexdeafenessxfluency	-0.003	0.091	-0.004	-0.029	0.977	-0.182	0.177	0.045	-0.002	-0.001	0.145	6.899	3			residencexdeafenessxfluency	0.131	0.139	0.114	0.949	0.344	-0.141	0.404	0.097	0.051	0.044	0.148	6.767
3			0.058	0.033	0.365	0.715	-0.092	0.134	-0.043	0.019	0.018	0.31	3.228	3			residencexonsetxknowsl	0.04	0.064	0.056	0.624	0.533	-0.085	0.165	0.015	0.033	0.031	0.309	3.231	3			residencexonsetxknowsl	0.107	0.097	0.091	1.095	0.274	-0.085	0.298	0.141	0.059	0.051	0.309	3.238
3			0.096	-0.043	-0.282	0.778	-0.217	0.162	0.083	-0.015	-0.014	0.107	9.389	3			residencexonsetxfluency	-0.11	0.107	-0.159	-1.031	0.303	-0.32	0.1	0.021	-0.055	-0.052	0.106	9.416	3			residencexonsetxfluency	-0.127	0.162	-0.11	-0.784	0.433	-0.445	0.191	0.13	-0.042	-0.036	0.109	9.213
3			0.08	0.006	0.048	0.962	-0.153	0.161	0.124	0.003	0.002	0.159	6.272	3			residencexknowsxfluency	0.014	0.089	0.02	0.158	0.875	-0.161	0.189	0.099	0.008	0.008	0.158	6.323	3			residencexknowsxfluency	-0.079	0.135	-0.067	-0.583	0.56	-0.345	0.187	0.206	-0.031	-0.027	0.159	6.278
3			0.051	-0.055	-0.74	0.46	-0.138	0.062	-0.063	-0.039	-0.037	0.448	2.23	3			deafnessxonsetxknowsl	-0.018	0.056	-0.023	-0.313	0.754	-0.128	0.093	-0.109	-0.017	-0.016	0.453	2.207	3			deafnessxonsetxknowsl	-0.056	0.085	-0.044	-0.652	0.515	-0.224	0.112	-0.236	-0.035	-0.03	0.459	2.18
3			0.065	0.064	0.628	0.53	-0.087	0.168	0.073	0.033	0.031	0.238	4.197	3			deafnessxonsetxfluency	-0.011	0.072	-0.016	-0.16	0.873	-0.152	0.129	-0.021	-0.008	-0.008	0.238	4.202	3			deafnessxonsetxfluency	0.028	0.109	0.024	0.258	0.797	-0.186	0.241	-0.063	0.014	0.012	0.244	4.101
3			0.063	0.061	0.615	0.539	-0.086	0.163	0.125	0.033	0.031	0.249	4.012	3			deafnessxknowslxfluency	0.044	0.07	0.063	0.624	0.533	-0.094	0.181	0.009	0.033	0.031	0.25	4.007	3			deafnessxknowslxfluency	0.055	0.106	0.047	0.519	0.604	-0.153	0.264	-0.021	0.028	0.024	0.255	3.915
3			0.066	0.107	1.036	0.301	-0.061	0.197	0.124	0.055	0.052	0.234	4.267	3			onsetxknowslxfluency	0.111	0.073	0.158	1.526	0.128	-0.032	0.253	0.062	0.081	0.077	0.235	4.247	3			onsetxknowslxfluency	0.156	0.11	0.134	1.422	0.156	-0.06	0.373	0.016	0.076	0.066	0.24	4.16
4	0.008	0.209	0.088		53.137	0	4.519	4.867						4	0.007	0.254	(Constant)	4.608	0.098		47.23	0	4.416	4.8						4	0.002	0.696	(Constant)	3.911	0.149		26.324	0	3.619	4.204
4			0.072	0.003	0.024	0.981	-0.139	0.143	0.022	0.001	0.001	0.225	4.441	4			Residence_UK1	0.005	0.079	0.006	0.058	0.953	-0.152	0.161	0.11	0.003	0.003	0.225	4.452	4			Residence_UK1	0.215	0.122	0.171	1.77	0.078	-0.024	0.454	0.288	0.095	0.082	0.228	4.39
4			0.094	0.064	0.482	0.63	-0.139	0.229	0.024	0.026	0.024	0.141	7.111	4			Deafness_1Deaf_1HoH	0.065	0.103	0.084	0.628	0.53	-0.138	0.268	-0.014	0.033	0.032	0.142	7.04	4			Deafness_1Deaf_1HoH	0.127	0.157	0.099	0.811	0.418	-0.181	0.435	-0.163	0.044	0.037	0.144	6.949
4			0.103	0.033	0.219	0.827	-0.18	0.225	-0.011	0.012	0.011	0.11	9.107	4			Onsetofdeafness_1Early_1Late	-0.063	0.114	-0.084	-0.556	0.578	-0.287	0.16	-0.099	-0.03	-0.028	0.11	9.072	4			Onsetofdeafness_1Early_1Late	-0.298	0.173	-0.239	-1.727	0.085	-0.637	0.041	-0.258	-0.093	-0.08	0.112	8.934
4			0.094	0.085	0.636	0.525	-0.125	0.245	0.033	0.034	0.032	0.139	7.211	4			Know_SL_Yes1	0.079	0.104	0.102	0.763	0.446	-0.125	0.284	-0.013	0.041	0.038	0.14	7.139	4			Know_SL_Yes1	-0.104	0.158	-0.081	-0.661	0.509	-0.415	0.206	-0.19	-0.036	-0.031	0.142	7.04
4			0.088	-0.114	-0.9	0.369	-0.252	0.094	0.161	-0.048	-0.045	0.155	6.452	4			Fluency_lipreading_1Fluent	-0.15	0.097	-0.196	-1.544	0.124	-0.341	0.041	0.083	-0.082	-0.077	0.156	6.415	4			Fluency_lipreading_1Fluent	-0.224	0.148	-0.176	-1.517	0.13	-0.515	0.067	0.071	-0.082	-0.07	0.158	6.323
4			0.088	-0.052	-0.373	0.709	-0.206	0.14	0.02	-0.02	-0.019	0.13	7.715	4			residencexdeafness	-0.089	0.097	-0.128	-0.92	0.358	-0.28	0.101	0.019	-0.049	-0.046	0.131	7.655	4			residencexdeafness	-0.292	0.147	-0.25	-1.98	0.049	-0.581	-0.002	0.051	-0.106	-0.092	0.134	7.477
4			0.093	-0.076	-0.515	0.607	-0.23	0.134	-0.027	-0.027	-0.026	0.115	8.693	4			residencexonset	-0.011	0.102	-0.015	-0.103	0.918	-0.212	0.191	-0.007	-0.005	-0.005	0.116	8.657	4			residencexonset	0.12	0.155	0.103	0.771	0.441	-0.185	0.424	0.058	0.042	0.036	0.119	8.434
4			0.086	0.042	0.315	0.753	-0.141	0.195	0.037	0.017	0.016	0.139	7.213	4			residencexknowsl	0.025	0.094	0.035	0.261	0.794	-0.161	0.21	0.087	0.014	0.013	0.14	7.155	4			residencexknowsl	0.231	0.143	0.197	1.609	0.108	-0.051	0.513	0.155	0.086	0.074	0.142	7.018
4			0.062	0.113	1.156	0.248	-0.05	0.194	0.172	0.061	0.058	0.258	3.876	4			residencexfluency	0.12	0.069	0.172	1.742	0.082	-0.015	0.255	0.157	0.092	0.087	0.257	3.885	4			residencexfluency	0.117	0.105	0.101	1.121	0.263	-0.089	0.323	0.21	0.06	0.052	0.262	3.821
4			0.079	-0.178	-1.608	0.109	-0.281	0.028	-0.164	-0.085	-0.08	0.201	4.964	4			deafnessxonset	-0.083	0.087	-0.108	-0.959	0.338	-0.254	0.088	-0.166	-0.051	-0.048	0.2	4.993	4			deafnessxonset	-0.256	0.132	-0.198	-1.938	0.053	-0.516	0.004	-0.293	-0.104	-0.09	0.206	4.859
4			0.075	-0.003	-0.029	0.977	-0.149	0.144	-0.087	-0.002	-0.001	0.222	4.511	4			deafnessxknowsl	-0.103	0.082	-0.133	-1.253	0.211	-0.265	0.059	-0.128	-0.066	-0.063	0.222	4.497	4			deafnessxknowsl	-0.06	0.125	-0.046	-0.476	0.634	-0.305	0.186	-0.204	-0.026	-0.022	0.229	4.364
4			0.088	0.098	0.723	0.47	-0.109	0.236	0.148	0.038	0.036	0.133	7.496	4			deafnessxfluency	0.07	0.097	0.099	0.717	0.474	-0.122	0.261	0.096	0.038	0.036	0.133	7.509	4			deafnessxfluency	0.031	0.148	0.026	0.211	0.833	-0.26	0.322	0.078	0.011	0.01	0.136	7.346
4			0.078	-0.097	-0.966	0.334	-0.228	0.078	-0.076	-0.051	-0.048	0.247	4.052	4			onsetxknowsl	-0.084	0.086	-0.099	-0.979	0.328	-0.253	0.085	-0.08	-0.052	-0.049	0.249	4.022	4			onsetxknowsl	-0.203	0.131	-0.143	-1.552	0.121	-0.461	0.054	-0.157	-0.083	-0.072	0.253	3.958
4			0.101	0.047	0.301	0.764	-0.167	0.228	0.121	0.016	0.015	0.103	9.75	4			onsetxfluency	0.058	0.111	0.082	0.519	0.604	-0.161	0.276	0.008	0.028	0.026	0.102	9.781	4			onsetxfluency	0.218	0.169	0.184	1.291	0.198	-0.114	0.551	0.033	0.069	0.06	0.105	9.541
4			0.088	-0.004	-0.033	0.974	-0.175	0.17	0.169	-0.002	-0.002	0.147	6.816	4			knowslxfluency	-0.033	0.097	-0.044	-0.338	0.735	-0.224	0.158	0.096	-0.018	-0.017	0.146	6.858	4			knowslxfluency	0.002	0.148	0.001	0.011	0.991	-0.29	0.294	0.107	0.001	0	0.149	6.708
4			0.058	-0.029	-0.315	0.753	-0.133	0.096	-0.131	-0.017	-0.016	0.292	3.428	4			residencexdeafnessxonset	-0.059	0.064	-0.085	-0.913	0.362	-0.185	0.068	-0.081	-0.048	-0.046	0.293	3.41	4			residencexdeafnessxonset	-0.082	0.098	-0.07	-0.831	0.407	-0.276	0.112	-0.035	-0.045	-0.038	0.297	3.366
4			0.056	-0.133	-1.494	0.136	-0.195	0.027	-0.089	-0.079	-0.074	0.311	3.213	4			residencexdeafnessxknowsl	0.06	0.062	0.086	0.964	0.336	-0.062	0.183	0.026	0.051	0.048	0.313	3.193	4			residencexdeafnessxknowsl	-0.022	0.095	-0.019	-0.236	0.813	-0.21	0.165	0.052	-0.013	-0.011	0.317	3.151
4			0.083	0.028	0.214	0.831	-0.145	0.181	0.1	0.011	0.011	0.144	6.959	4			residencexdeafenessxfluency	-0.014	0.092	-0.02	-0.153	0.879	-0.194	0.166	0.045	-0.008	-0.008	0.144	6.959	4			residencexdeafenessxfluency	0.123	0.139	0.106	0.88	0.379	-0.152	0.397	0.097	0.047	0.041	0.146	6.832
4			0.059	0.001	0.007	0.994	-0.115	0.116	-0.043	0	0	0.298	3.36	4			residencexonsetxknowsl	0.018	0.065	0.026	0.28	0.78	-0.109	0.146	0.015	0.015	0.014	0.297	3.367	4			residencexonsetxknowsl	0.091	0.099	0.078	0.92	0.358	-0.104	0.287	0.141	0.05	0.043	0.299	3.35
4			0.1	0.029	0.185	0.853	-0.178	0.215	0.083	0.01	0.009	0.099	10.081	4			residencexonsetxfluency	-0.062	0.11	-0.09	-0.566	0.572	-0.279	0.155	0.021	-0.03	-0.028	0.099	10.094	4			residencexonsetxfluency	-0.091	0.167	-0.079	-0.543	0.588	-0.42	0.238	0.13	-0.029	-0.025	0.102	9.84
4			0.08	0.003	0.025	0.98	-0.155	0.159	0.124	0.001	0.001	0.159	6.294	4			residencexknowsxfluency	0.012	0.089	0.017	0.134	0.894	-0.163	0.187	0.099	0.007	0.007	0.158	6.347	4			residencexknowsxfluency	-0.08	0.136	-0.069	-0.59	0.555	-0.348	0.187	0.206	-0.032	-0.027	0.159	6.307
4			0.075	-0.144	-1.32	0.188	-0.245	0.048	-0.063	-0.07	-0.066	0.208	4.804	4			deafnessxonsetxknowsl	-0.092	0.082	-0.123	-1.122	0.263	-0.254	0.069	-0.109	-0.06	-0.056	0.211	4.743	4			deafnessxonsetxknowsl	-0.118	0.125	-0.094	-0.947	0.344	-0.364	0.127	-0.236	-0.051	-0.044	0.216	4.637
4			0.071	0.037	0.332	0.74	-0.115	0.162	0.073	0.018	0.017	0.2	5.001	4			deafnessxonsetxfluency	-0.021	0.078	-0.03	-0.266	0.79	-0.174	0.133	-0.021	-0.014	-0.013	0.2	4.996	4			deafnessxonsetxfluency	0.024	0.119	0.021	0.205	0.837	-0.209	0.257	-0.063	0.011	0.009	0.205	4.87
4			0.066	0.056	0.538	0.591	-0.094	0.166	0.125	0.029	0.027	0.228	4.394	4			deafnessxknowslxfluency	0.034	0.073	0.049	0.464	0.643	-0.11	0.178	0.009	0.025	0.023	0.228	4.389	4			deafnessxknowslxfluency	0.045	0.111	0.039	0.403	0.687	-0.174	0.263	-0.021	0.022	0.019	0.234	4.282
4			0.07	0.097	0.889	0.375	-0.075	0.199	0.124	0.047	0.044	0.208	4.809	4			onsetxknowslxfluency	0.097	0.077	0.139	1.265	0.207	-0.054	0.249	0.062	0.067	0.064	0.209	4.79	4			onsetxknowslxfluency	0.144	0.117	0.123	1.23	0.22	-0.086	0.374	0.016	0.066	0.057	0.214	4.68
4			0.056	0.158	1.773	0.077	-0.011	0.211	0.013	0.094	0.088	0.311	3.218	4			residencexdeafnessxonsetxknowsl	0.102	0.062	0.146	1.63	0.104	-0.021	0.224	0.059	0.086	0.082	0.313	3.198	4			residencexdeafnessxonsetxknowsl	0.078	0.095	0.067	0.82	0.413	-0.109	0.265	0.061	0.044	0.038	0.316	3.16
4			0.066	0.038	0.372	0.71	-0.105	0.155	0.062	0.02	0.019	0.232	4.308	4			deafnessxonsetxknowslxfluency	0.045	0.073	0.064	0.615	0.539	-0.099	0.189	0.019	0.033	0.031	0.233	4.3	4			deafnessxonsetxknowslxfluency	0.042	0.111	0.036	0.382	0.703	-0.176	0.261	-0.005	0.021	0.018	0.239	4.178
5	0	0.779	0.089		52.52	0	4.521	4.872						5	0.003	0.317	(Constant)	4.623	0.099		46.828	0	4.429	4.817						5	0.002	0.308	(Constant)	3.936	0.151		26.148	0	3.64	4.232
5			0.072	0.001	0.013	0.99	-0.141	0.142	0.022	0.001	0.001	0.225	4.449	5			Residence_UK1	0.001	0.08	0.001	0.012	0.991	-0.156	0.157	0.11	0.001	0.001	0.224	4.462	5			Residence_UK1	0.208	0.122	0.166	1.707	0.089	-0.032	0.447	0.288	0.092	0.079	0.227	4.405
5			0.096	0.055	0.4	0.689	-0.151	0.228	0.024	0.021	0.02	0.133	7.542	5			Deafness_1Deaf_1HoH	0.039	0.106	0.051	0.371	0.711	-0.17	0.248	-0.014	0.02	0.019	0.134	7.466	5			Deafness_1Deaf_1HoH	0.088	0.161	0.069	0.548	0.584	-0.229	0.405	-0.163	0.03	0.025	0.136	7.357
5			0.105	0.026	0.17	0.865	-0.188	0.224	-0.011	0.009	0.008	0.107	9.352	5			Onsetofdeafness_1Early_1Late	-0.082	0.115	-0.109	-0.711	0.477	-0.309	0.145	-0.099	-0.038	-0.036	0.107	9.316	5			Onsetofdeafness_1Early_1Late	-0.327	0.175	-0.262	-1.871	0.062	-0.671	0.017	-0.258	-0.1	-0.086	0.109	9.178
5			0.096	0.077	0.562	0.574	-0.135	0.244	0.033	0.03	0.028	0.133	7.542	5			Know_SL_Yes1	0.057	0.106	0.074	0.537	0.592	-0.152	0.266	-0.013	0.029	0.027	0.134	7.466	5			Know_SL_Yes1	-0.138	0.161	-0.108	-0.859	0.391	-0.456	0.179	-0.19	-0.046	-0.04	0.136	7.357
5			0.088	-0.117	-0.92	0.358	-0.255	0.092	0.161	-0.049	-0.046	0.154	6.507	5			Fluency_lipreading_1Fluent	-0.159	0.098	-0.208	-1.629	0.104	-0.351	0.033	0.083	-0.086	-0.082	0.155	6.469	5			Fluency_lipreading_1Fluent	-0.239	0.148	-0.188	-1.607	0.109	-0.531	0.053	0.071	-0.086	-0.074	0.157	6.381
5			0.089	-0.045	-0.321	0.749	-0.204	0.147	0.02	-0.017	-0.016	0.126	7.934	5			residencexdeafness	-0.073	0.098	-0.104	-0.741	0.459	-0.266	0.121	0.019	-0.039	-0.037	0.127	7.872	5			residencexdeafness	-0.267	0.149	-0.229	-1.786	0.075	-0.56	0.027	0.051	-0.096	-0.083	0.13	7.683
5			0.097	-0.063	-0.414	0.679	-0.23	0.15	-0.027	-0.022	-0.021	0.106	9.446	5			residencexonset	0.02	0.107	0.028	0.183	0.855	-0.19	0.229	-0.007	0.01	0.009	0.106	9.404	5			residencexonset	0.166	0.162	0.144	1.028	0.305	-0.152	0.484	0.058	0.055	0.048	0.109	9.163
5			0.089	0.053	0.381	0.703	-0.142	0.21	0.037	0.02	0.019	0.128	7.834	5			residencexknowsl	0.052	0.098	0.075	0.533	0.595	-0.141	0.246	0.087	0.028	0.027	0.129	7.77	5			residencexknowsl	0.273	0.149	0.233	1.83	0.068	-0.02	0.567	0.155	0.098	0.085	0.131	7.607
5			0.062	0.115	1.17	0.243	-0.05	0.195	0.172	0.062	0.058	0.257	3.891	5			residencexfluency	0.124	0.069	0.179	1.801	0.073	-0.011	0.26	0.157	0.095	0.09	0.256	3.9	5			residencexfluency	0.124	0.105	0.107	1.186	0.236	-0.082	0.331	0.21	0.064	0.055	0.261	3.838
5			0.079	-0.178	-1.603	0.11	-0.281	0.029	-0.164	-0.085	-0.08	0.201	4.965	5			deafnessxonset	-0.082	0.087	-0.106	-0.943	0.346	-0.253	0.089	-0.166	-0.05	-0.047	0.2	4.994	5			deafnessxonset	-0.253	0.132	-0.195	-1.915	0.056	-0.513	0.007	-0.293	-0.103	-0.088	0.206	4.861
5			0.079	-0.013	-0.118	0.907	-0.164	0.146	-0.087	-0.006	-0.006	0.199	5.024	5			deafnessxknowsl	-0.131	0.087	-0.17	-1.51	0.132	-0.302	0.04	-0.128	-0.08	-0.076	0.199	5.024	5			deafnessxknowsl	-0.104	0.132	-0.08	-0.786	0.433	-0.364	0.156	-0.204	-0.042	-0.036	0.204	4.891
5			0.09	0.106	0.764	0.446	-0.108	0.246	0.148	0.041	0.038	0.128	7.818	5			deafnessxfluency	0.09	0.099	0.128	0.908	0.364	-0.105	0.286	0.096	0.048	0.046	0.127	7.844	5			deafnessxfluency	0.064	0.151	0.054	0.42	0.675	-0.234	0.361	0.078	0.023	0.019	0.13	7.683
5			0.079	-0.092	-0.911	0.363	-0.227	0.083	-0.076	-0.048	-0.045	0.241	4.148	5			onsetxknowsl	-0.071	0.087	-0.084	-0.822	0.411	-0.242	0.099	-0.08	-0.044	-0.041	0.243	4.11	5			onsetxknowsl	-0.185	0.132	-0.13	-1.397	0.163	-0.445	0.075	-0.157	-0.075	-0.065	0.248	4.034
5			0.103	0.056	0.354	0.724	-0.166	0.239	0.121	0.019	0.018	0.098	10.221	5			onsetxfluency	0.083	0.114	0.117	0.725	0.469	-0.141	0.307	0.008	0.039	0.036	0.097	10.267	5			onsetxfluency	0.258	0.173	0.218	1.487	0.138	-0.083	0.599	0.033	0.08	0.069	0.1	10.041
5			0.09	0.004	0.027	0.978	-0.174	0.179	0.169	0.001	0.001	0.14	7.137	5			knowslxfluency	-0.012	0.099	-0.017	-0.124	0.901	-0.208	0.183	0.096	-0.007	-0.006	0.14	7.164	5			knowslxfluency	0.032	0.151	0.026	0.212	0.832	-0.266	0.33	0.107	0.011	0.01	0.143	6.979
5			0.059	-0.033	-0.353	0.724	-0.137	0.095	-0.131	-0.019	-0.018	0.285	3.511	5			residencexdeafnessxonset	-0.069	0.065	-0.1	-1.062	0.289	-0.198	0.059	-0.081	-0.056	-0.053	0.286	3.5	5			residencexdeafnessxonset	-0.099	0.1	-0.085	-0.989	0.323	-0.295	0.098	-0.035	-0.053	-0.046	0.289	3.462
5			0.059	-0.126	-1.345	0.179	-0.196	0.037	-0.089	-0.071	-0.067	0.285	3.511	5			residencexdeafnessxknowsl	0.079	0.065	0.114	1.219	0.224	-0.049	0.208	0.026	0.065	0.061	0.285	3.503	5			residencexdeafnessxknowsl	0.009	0.1	0.007	0.086	0.932	-0.188	0.205	0.052	0.005	0.004	0.288	3.473
5			0.086	0.017	0.127	0.899	-0.159	0.181	0.1	0.007	0.006	0.133	7.538	5			residencexdeafenessxfluency	-0.041	0.095	-0.059	-0.428	0.669	-0.229	0.147	0.045	-0.023	-0.021	0.132	7.553	5			residencexdeafenessxfluency	0.081	0.145	0.07	0.556	0.578	-0.205	0.367	0.097	0.03	0.026	0.135	7.422
5			0.059	-0.002	-0.026	0.979	-0.118	0.115	-0.043	-0.001	-0.001	0.293	3.409	5			residencexonsetxknowsl	0.011	0.065	0.015	0.166	0.868	-0.117	0.139	0.015	0.009	0.008	0.293	3.409	5			residencexonsetxknowsl	0.081	0.1	0.069	0.811	0.418	-0.115	0.277	0.141	0.044	0.038	0.295	3.385
5			0.103	0.018	0.107	0.915	-0.192	0.214	0.083	0.006	0.005	0.093	10.784	5			residencexonsetxfluency	-0.092	0.114	-0.133	-0.806	0.421	-0.317	0.133	0.021	-0.043	-0.04	0.092	10.814	5			residencexonsetxfluency	-0.138	0.174	-0.119	-0.793	0.428	-0.479	0.204	0.13	-0.043	-0.037	0.095	10.577
5			0.086	-0.011	-0.081	0.935	-0.177	0.163	0.124	-0.004	-0.004	0.137	7.308	5			residencexknowsxfluency	-0.023	0.095	-0.033	-0.242	0.809	-0.211	0.165	0.099	-0.013	-0.012	0.136	7.329	5			residencexknowsxfluency	-0.133	0.145	-0.114	-0.915	0.361	-0.419	0.153	0.206	-0.049	-0.042	0.139	7.218
5			0.096	-0.119	-0.842	0.4	-0.271	0.109	-0.063	-0.045	-0.042	0.125	8.032	5			deafnessxonsetxknowsl	-0.025	0.106	-0.033	-0.234	0.815	-0.234	0.184	-0.109	-0.012	-0.012	0.126	7.921	5			deafnessxonsetxknowsl	-0.014	0.161	-0.011	-0.088	0.93	-0.331	0.303	-0.236	-0.005	-0.004	0.129	7.725
5			0.071	0.034	0.309	0.758	-0.118	0.161	0.073	0.016	0.015	0.199	5.033	5			deafnessxonsetxfluency	-0.027	0.078	-0.039	-0.345	0.73	-0.181	0.127	-0.021	-0.018	-0.017	0.199	5.028	5			deafnessxonsetxfluency	0.015	0.119	0.013	0.125	0.901	-0.219	0.249	-0.063	0.007	0.006	0.204	4.9
5			0.071	0.067	0.602	0.547	-0.097	0.182	0.125	0.032	0.03	0.198	5.044	5			deafnessxknowslxfluency	0.062	0.078	0.089	0.792	0.429	-0.092	0.216	0.009	0.042	0.04	0.199	5.033	5			deafnessxknowslxfluency	0.088	0.119	0.076	0.742	0.459	-0.146	0.322	-0.021	0.04	0.034	0.204	4.906
5			0.071	0.091	0.821	0.412	-0.081	0.198	0.124	0.044	0.041	0.201	4.978	5			onsetxknowslxfluency	0.083	0.078	0.118	1.059	0.29	-0.071	0.237	0.062	0.056	0.053	0.202	4.958	5			onsetxknowslxfluency	0.121	0.119	0.104	1.022	0.308	-0.112	0.355	0.016	0.055	0.047	0.206	4.843
5			0.089	0.128	0.904	0.366	-0.095	0.256	0.013	0.048	0.045	0.125	8.02	5			residencexdeafnessxonsetxknowsl	0.025	0.098	0.037	0.258	0.797	-0.168	0.219	0.059	0.014	0.013	0.126	7.966	5			residencexdeafnessxonsetxknowsl	-0.039	0.149	-0.034	-0.265	0.791	-0.333	0.254	0.061	-0.014	-0.012	0.129	7.78
5			0.09	0.012	0.084	0.933	-0.169	0.184	0.062	0.004	0.004	0.126	7.948	5			deafnessxonsetxknowslxfluency	-0.023	0.099	-0.032	-0.227	0.82	-0.218	0.173	0.019	-0.012	-0.011	0.126	7.959	5			deafnessxonsetxknowslxfluency	-0.063	0.151	-0.053	-0.415	0.679	-0.361	0.235	-0.005	-0.022	-0.019	0.129	7.77
5			0.086	0.038	0.281	0.779	-0.145	0.194	0.089	0.015	0.014	0.133	7.524	5			residencexdeafnessxonsetxknowslxfluency	0.096	0.095	0.138	1.002	0.317	-0.092	0.283	0.086	0.053	0.05	0.133	7.534	5			residencexdeafnessxonsetxknowslxfluency	0.149	0.145	0.129	1.022	0.308	-0.137	0.435	0.089	0.055	0.047	0.135	7.403
						0.077																0.104																0.308
			Dependent Variable: Loss of information														Dependent Variable: Emotional well being: Disconnection from society																Dependent Variable: General wellbeing
Model				Standardized Coefficients	t	Sig.	95.0% Confidence Interval for B		Correlations			Collinearity Statistics		Model				Unstandardized Coefficients		Standardized Coefficients	t	Sig.	95.0% Confidence Interval for B		Correlations			Collinearity Statistics		Model				Unstandardized Coefficients		Standardized Coefficients	t	Sig.	95.0% Confidence Interval for B		Correlations			Collinearity Statistics
	R Square Change	Sig. F Change	Std. Error	Beta			Lower Bound	Upper Bound	Zero-order	Partial	Part	Tolerance	VIF		R Square Change	Sig. F Change		B	Std. Error	Beta			Lower Bound	Upper Bound	Zero-order	Partial	Part	Tolerance	VIF		R Square Change	Sig. F Change		B	Std. Error	Beta			Lower Bound	Upper Bound	Zero-order	Partial	Part	Tolerance	VIF
1	0.074	0	0.067		60.61	0	3.938	4.202						1	0.009	0.62	(Constant)	3.802	0.108		35.225	0	3.59	4.014						1	0.045	0.004	(Constant)	57.79	1.429		40.452	0	54.981	60.599
1			0.055	-0.009	-0.171	0.864	-0.117	0.098	-0.028	-0.009	-0.009	0.959	1.043	1			Residence_UK1	0.025	0.088	0.015	0.283	0.777	-0.149	0.199	0.008	0.015	0.015	0.962	1.04	1			Residence_UK1	-1.522	1.177	-0.066	-1.294	0.197	-3.837	0.792	-0.095	-0.066	-0.065	0.963	1.039
1			0.06	0.12	2.23	0.026	0.016	0.25	0.183	0.115	0.112	0.867	1.153	1			Deafness_1Deaf_1HoH	0.085	0.096	0.049	0.884	0.377	-0.104	0.273	0.031	0.046	0.045	0.862	1.161	1			Deafness_1Deaf_1HoH	3.049	1.283	0.129	2.377	0.018	0.527	5.571	0.116	0.122	0.12	0.859	1.164
1			0.064	0.033	0.554	0.58	-0.09	0.161	0.16	0.029	0.028	0.704	1.421	1			Onsetofdeafness_1Early_1Late	-0.042	0.104	-0.025	-0.401	0.689	-0.245	0.162	-0.023	-0.021	-0.021	0.692	1.445	1			Onsetofdeafness_1Early_1Late	1.964	1.388	0.086	1.415	0.158	-0.766	4.694	0.067	0.073	0.071	0.692	1.446
1			0.066	0.167	2.792	0.006	0.054	0.313	0.233	0.144	0.14	0.704	1.42	1			Know_SL_Yes1	-0.059	0.108	-0.034	-0.551	0.582	-0.271	0.152	-0.014	-0.028	-0.028	0.686	1.457	1			Know_SL_Yes1	-3.696	1.433	-0.157	-2.58	0.01	-6.514	-0.879	-0.051	-0.132	-0.13	0.688	1.452
1			0.057	0.07	1.346	0.179	-0.035	0.189	0.111	0.07	0.068	0.944	1.06	1			Fluency_lipreading_1Fluent	0.147	0.09	0.086	1.623	0.105	-0.031	0.324	0.077	0.084	0.083	0.941	1.063	1			Fluency_lipreading_1Fluent	2.506	1.203	0.108	2.083	0.038	0.14	4.871	0.09	0.107	0.105	0.945	1.059
2	0.039	0.114	0.09		46.521	0	4.018	4.373						2	0.056	0.017	(Constant)	3.866	0.145		26.651	0	3.581	4.152						2	0.026	0.414	(Constant)	55.679	1.942		28.676	0	51.861	59.497
2			0.075	-0.068	-0.97	0.333	-0.219	0.074	-0.028	-0.051	-0.048	0.511	1.958	2			Residence_UK1	-0.001	0.119	-0.001	-0.008	0.994	-0.235	0.233	0.008	0	0	0.514	1.945	2			Residence_UK1	-0.171	1.579	-0.007	-0.108	0.914	-3.275	2.933	-0.095	-0.006	-0.005	0.535	1.87
2			0.085	0.128	1.671	0.096	-0.025	0.308	0.183	0.088	0.083	0.422	2.368	2			Deafness_1Deaf_1HoH	0.312	0.136	0.18	2.292	0.022	0.044	0.579	0.031	0.119	0.116	0.414	2.418	2			Deafness_1Deaf_1HoH	1.011	1.847	0.043	0.548	0.584	-2.62	4.643	0.116	0.029	0.028	0.414	2.415
2			0.096	-0.039	-0.433	0.665	-0.231	0.148	0.16	-0.023	-0.022	0.305	3.28	2			Onsetofdeafness_1Early_1Late	-0.119	0.155	-0.071	-0.764	0.446	-0.424	0.187	-0.023	-0.04	-0.039	0.299	3.343	2			Onsetofdeafness_1Early_1Late	5.11	2.104	0.223	2.429	0.016	0.973	9.248	0.067	0.126	0.122	0.301	3.323
2			0.099	0.219	2.439	0.015	0.047	0.435	0.233	0.128	0.121	0.307	3.26	2			Know_SL_Yes1	-0.186	0.16	-0.107	-1.165	0.245	-0.5	0.128	-0.014	-0.061	-0.059	0.302	3.307	2			Know_SL_Yes1	-5.005	2.166	-0.212	-2.311	0.021	-9.264	-0.746	-0.051	-0.12	-0.116	0.301	3.322
2			0.077	-0.038	-0.551	0.582	-0.193	0.109	0.111	-0.029	-0.027	0.51	1.961	2			Fluency_lipreading_1Fluent	0.039	0.123	0.023	0.317	0.752	-0.203	0.281	0.077	0.017	0.016	0.493	2.03	2			Fluency_lipreading_1Fluent	4.035	1.648	0.174	2.449	0.015	0.796	7.275	0.09	0.127	0.123	0.503	1.987
2			0.071	-0.105	-1.466	0.144	-0.245	0.036	0.031	-0.077	-0.073	0.481	2.081	2			residencexdeafness	-0.339	0.115	-0.218	-2.952	0.003	-0.565	-0.113	-0.057	-0.153	-0.149	0.472	2.12	2			residencexdeafness	2.051	1.558	0.096	1.316	0.189	-1.013	5.115	0.026	0.069	0.066	0.473	2.113
2			0.081	0.112	1.367	0.172	-0.048	0.269	0.101	0.072	0.068	0.372	2.691	2			residencexonset	0.182	0.13	0.118	1.395	0.164	-0.075	0.439	0.061	0.073	0.071	0.359	2.783	2			residencexonset	-3.635	1.766	-0.172	-2.059	0.04	-7.107	-0.163	-0.066	-0.107	-0.104	0.363	2.756
2			0.077	0.024	0.319	0.75	-0.126	0.175	0.119	0.017	0.016	0.424	2.36	2			residencexknowsl	0.272	0.126	0.174	2.159	0.032	0.024	0.521	0.077	0.112	0.109	0.395	2.532	2			residencexknowsl	1.233	1.694	0.057	0.728	0.467	-2.098	4.563	-0.062	0.038	0.037	0.406	2.464
2			0.065	0.105	1.607	0.109	-0.023	0.231	0.103	0.085	0.08	0.584	1.714	2			residencexfluency	-0.104	0.103	-0.067	-1.01	0.313	-0.306	0.098	-0.01	-0.053	-0.051	0.582	1.717	2			residencexfluency	-1.914	1.373	-0.09	-1.394	0.164	-4.613	0.785	-0.063	-0.073	-0.07	0.605	1.654
2			0.066	-0.146	-2.443	0.015	-0.291	-0.031	0.003	-0.128	-0.122	0.692	1.446	2			deafnessxonset	-0.081	0.106	-0.047	-0.767	0.443	-0.29	0.127	-0.056	-0.04	-0.039	0.68	1.47	2			deafnessxonset	2.677	1.441	0.113	1.857	0.064	-0.157	5.511	0.082	0.097	0.093	0.684	1.463
2			0.072	0.085	1.29	0.198	-0.049	0.235	0.138	0.068	0.064	0.57	1.756	2			deafnessxknowsl	-0.118	0.117	-0.068	-1.006	0.315	-0.348	0.112	-0.075	-0.053	-0.051	0.558	1.791	2			deafnessxknowsl	-1.015	1.588	-0.043	-0.639	0.523	-4.137	2.107	0.02	-0.033	-0.032	0.56	1.785
2			0.08	0.103	1.307	0.192	-0.053	0.261	0.149	0.069	0.065	0.4	2.502	2			deafnessxfluency	0.055	0.128	0.035	0.432	0.666	-0.196	0.307	0.094	0.023	0.022	0.39	2.563	2			deafnessxfluency	1.091	1.741	0.051	0.627	0.531	-2.332	4.514	0.099	0.033	0.032	0.39	2.566
2			0.074	-0.036	-0.589	0.556	-0.189	0.102	0.055	-0.031	-0.029	0.661	1.514	2			onsetxknowsl	-0.015	0.119	-0.008	-0.129	0.897	-0.249	0.218	-0.022	-0.007	-0.007	0.664	1.506	2			onsetxknowsl	0.561	1.616	0.021	0.347	0.729	-2.617	3.74	-0.019	0.018	0.017	0.661	1.513
2			0.09	0.097	1.096	0.274	-0.078	0.274	0.071	0.058	0.055	0.317	3.153	2			onsetxfluency	0.037	0.144	0.024	0.259	0.796	-0.245	0.32	0.064	0.014	0.013	0.31	3.229	2			onsetxfluency	-3.246	1.956	-0.15	-1.659	0.098	-7.092	0.601	0.022	-0.086	-0.083	0.309	3.233
2			0.087	-0.105	-1.286	0.199	-0.283	0.059	0.059	-0.068	-0.064	0.368	2.717	2			knowslxfluency	0.161	0.14	0.097	1.154	0.249	-0.114	0.436	0.091	0.06	0.058	0.359	2.782	2			knowslxfluency	1.115	1.901	0.049	0.586	0.558	-2.624	4.854	-0.035	0.031	0.029	0.357	2.801
3	0.013	0.874	0.136		30.697	0	3.91	4.446						3	0.024	0.508	(Constant)	3.878	0.218		17.778	0	3.449	4.307						3	0.019	0.688	(Constant)	53.568	2.944		18.198	0	47.779	59.357
3			0.11	-0.02	-0.189	0.85	-0.238	0.196	-0.028	-0.01	-0.009	0.236	4.242	3			Residence_UK1	0.046	0.177	0.027	0.26	0.795	-0.303	0.395	0.008	0.014	0.013	0.232	4.308	3			Residence_UK1	0.846	2.372	0.037	0.357	0.722	-3.819	5.51	-0.095	0.019	0.018	0.239	4.192
3			0.138	0.202	1.617	0.107	-0.048	0.494	0.183	0.086	0.081	0.161	6.194	3			Deafness_1Deaf_1HoH	0.576	0.22	0.333	2.62	0.009	0.144	1.009	0.031	0.138	0.133	0.158	6.313	3			Deafness_1Deaf_1HoH	-3.017	3.005	-0.128	-1.004	0.316	-8.926	2.892	0.116	-0.053	-0.051	0.158	6.348
3			0.153	-0.028	-0.193	0.847	-0.331	0.272	0.16	-0.01	-0.01	0.122	8.166	3			Onsetofdeafness_1Early_1Late	-0.194	0.244	-0.116	-0.796	0.427	-0.674	0.286	-0.023	-0.042	-0.04	0.121	8.25	3			Onsetofdeafness_1Early_1Late	7.444	3.314	0.325	2.246	0.025	0.927	13.962	0.067	0.118	0.113	0.122	8.186
3			0.146	0.141	1.059	0.29	-0.133	0.442	0.233	0.057	0.053	0.142	7.032	3			Know_SL_Yes1	-0.267	0.233	-0.154	-1.144	0.253	-0.725	0.192	-0.014	-0.061	-0.058	0.142	7.038	3			Know_SL_Yes1	-3.327	3.184	-0.141	-1.045	0.297	-9.589	2.934	-0.051	-0.055	-0.053	0.14	7.128
3			0.133	-0.035	-0.294	0.769	-0.3	0.222	0.111	-0.016	-0.015	0.173	5.772	3			Fluency_lipreading_1Fluent	-0.007	0.212	-0.004	-0.035	0.972	-0.423	0.409	0.077	-0.002	-0.002	0.167	6.004	3			Fluency_lipreading_1Fluent	6.704	2.861	0.289	2.344	0.02	1.078	12.33	0.09	0.123	0.118	0.168	5.948
3			0.136	-0.155	-1.138	0.256	-0.421	0.112	0.031	-0.061	-0.057	0.135	7.398	3			residencexdeafness	-0.586	0.216	-0.376	-2.71	0.007	-1.012	-0.161	-0.057	-0.142	-0.137	0.133	7.509	3			residencexdeafness	6.547	2.957	0.307	2.214	0.027	0.732	12.362	0.026	0.116	0.112	0.132	7.552
3			0.141	0.054	0.376	0.707	-0.225	0.331	0.101	0.02	0.019	0.123	8.154	3			residencexonset	0.37	0.225	0.24	1.645	0.101	-0.072	0.813	0.061	0.087	0.083	0.121	8.273	3			residencexonset	-5.874	3.052	-0.278	-1.924	0.055	-11.877	0.129	-0.066	-0.101	-0.097	0.122	8.176
3			0.133	0.171	1.286	0.199	-0.09	0.432	0.119	0.069	0.064	0.143	7.007	3			residencexknowsl	0.448	0.212	0.286	2.113	0.035	0.031	0.865	0.077	0.111	0.107	0.14	7.121	3			residencexknowsl	-1.549	2.895	-0.072	-0.535	0.593	-7.243	4.145	-0.062	-0.028	-0.027	0.14	7.15
3			0.095	0.04	0.416	0.678	-0.148	0.227	0.103	0.022	0.021	0.273	3.664	3			residencexfluency	-0.145	0.151	-0.094	-0.96	0.338	-0.442	0.152	-0.01	-0.051	-0.049	0.27	3.7	3			residencexfluency	-3.483	2.021	-0.164	-1.724	0.086	-7.456	0.491	-0.063	-0.091	-0.087	0.281	3.559
3			0.111	-0.168	-1.666	0.097	-0.405	0.034	0.003	-0.089	-0.083	0.246	4.071	3			deafnessxonset	-0.172	0.179	-0.1	-0.966	0.335	-0.523	0.179	-0.056	-0.051	-0.049	0.241	4.156	3			deafnessxonset	5.95	2.433	0.251	2.445	0.015	1.165	10.736	0.082	0.128	0.123	0.242	4.139
3			0.106	0.17	1.769	0.078	-0.021	0.394	0.138	0.094	0.089	0.27	3.698	3			deafnessxknowsl	-0.093	0.17	-0.054	-0.547	0.584	-0.426	0.241	-0.075	-0.029	-0.028	0.267	3.749	3			deafnessxknowsl	-2.191	2.309	-0.093	-0.949	0.343	-6.731	2.35	0.02	-0.05	-0.048	0.267	3.748
3			0.125	0.025	0.201	0.84	-0.22	0.27	0.149	0.011	0.01	0.166	6.032	3			deafnessxfluency	-0.169	0.199	-0.107	-0.848	0.397	-0.561	0.223	0.094	-0.045	-0.043	0.161	6.201	3			deafnessxfluency	4.718	2.718	0.218	1.735	0.084	-0.629	10.064	0.099	0.091	0.088	0.161	6.214
3			0.118	-0.061	-0.623	0.533	-0.305	0.158	0.055	-0.033	-0.031	0.263	3.8	3			onsetxknowsl	0.176	0.189	0.092	0.934	0.351	-0.195	0.548	-0.022	0.049	0.047	0.263	3.801	3			onsetxknowsl	0.838	2.573	0.032	0.326	0.745	-4.222	5.898	-0.019	0.017	0.016	0.263	3.807
3			0.151	0.045	0.303	0.762	-0.251	0.343	0.071	0.016	0.015	0.113	8.854	3			onsetxfluency	0.103	0.242	0.065	0.425	0.671	-0.373	0.578	0.064	0.023	0.022	0.11	9.107	3			onsetxfluency	-5.474	3.273	-0.253	-1.672	0.095	-11.911	0.963	0.022	-0.088	-0.084	0.111	8.988
3			0.137	-0.02	-0.155	0.877	-0.29	0.248	0.059	-0.008	-0.008	0.151	6.62	3			knowslxfluency	0.223	0.22	0.135	1.016	0.31	-0.209	0.655	0.091	0.054	0.051	0.146	6.861	3			knowslxfluency	-1.125	2.989	-0.05	-0.376	0.707	-7.004	4.753	-0.035	-0.02	-0.019	0.146	6.872
3			0.09	-0.008	-0.088	0.93	-0.184	0.168	-0.057	-0.005	-0.004	0.307	3.259	3			residencexdeafnessxonset	0.015	0.144	0.009	0.101	0.92	-0.269	0.298	-0.07	0.005	0.005	0.297	3.365	3			residencexdeafnessxonset	-1.696	1.963	-0.08	-0.864	0.388	-5.556	2.164	0.02	-0.046	-0.044	0.298	3.355
3			0.085	-0.106	-1.237	0.217	-0.272	0.062	0.019	-0.066	-0.062	0.343	2.915	3			residencexdeafnessxknowsl	-0.162	0.137	-0.104	-1.179	0.239	-0.431	0.108	-0.047	-0.062	-0.06	0.328	3.046	3			residencexdeafnessxknowsl	1.441	1.86	0.068	0.775	0.439	-2.217	5.1	0.023	0.041	0.039	0.332	3.016
3			0.129	0.12	0.922	0.357	-0.135	0.372	0.085	0.049	0.046	0.148	6.764	3			residencexdeafenessxfluency	0.359	0.206	0.232	1.745	0.082	-0.046	0.763	-0.038	0.092	0.088	0.145	6.907	3			residencexdeafenessxfluency	-4.493	2.807	-0.213	-1.601	0.11	-10.013	1.026	0.034	-0.084	-0.081	0.145	6.916
3			0.089	0.006	0.063	0.949	-0.169	0.18	-0.017	0.003	0.003	0.321	3.116	3			residencexonsetxknowsl	-0.064	0.144	-0.041	-0.445	0.657	-0.348	0.22	-0.021	-0.024	-0.023	0.305	3.284	3			residencexonsetxknowsl	-0.522	1.954	-0.024	-0.267	0.789	-4.365	3.32	-0.039	-0.014	-0.013	0.309	3.237
3			0.151	0.077	0.506	0.613	-0.221	0.374	0.085	0.027	0.025	0.107	9.33	3			residencexonsetxfluency	-0.225	0.242	-0.146	-0.931	0.352	-0.701	0.251	0.033	-0.049	-0.047	0.105	9.565	3			residencexonsetxfluency	3.127	3.275	0.148	0.955	0.34	-3.314	9.569	-0.063	0.05	0.048	0.106	9.419
3			0.125	-0.129	-1.037	0.3	-0.374	0.116	0.014	-0.056	-0.052	0.164	6.116	3			residencexknowsxfluency	-0.097	0.201	-0.062	-0.482	0.63	-0.492	0.298	0.073	-0.026	-0.024	0.156	6.403	3			residencexknowsxfluency	3.755	2.728	0.175	1.377	0.169	-1.609	9.119	-0.007	0.073	0.07	0.158	6.345
3			0.079	-0.023	-0.312	0.755	-0.18	0.131	0.101	-0.017	-0.016	0.461	2.17	3			deafnessxonsetxknowsl	-0.254	0.127	-0.151	-2.003	0.046	-0.502	-0.005	-0.082	-0.106	-0.101	0.453	2.205	3			deafnessxonsetxknowsl	-0.124	1.726	-0.005	-0.072	0.943	-3.518	3.27	0.04	-0.004	-0.004	0.451	2.22
3			0.101	0.068	0.67	0.503	-0.131	0.266	0.042	0.036	0.034	0.244	4.096	3			deafnessxonsetxfluency	0.202	0.161	0.13	1.253	0.211	-0.115	0.518	0.039	0.066	0.063	0.239	4.189	3			deafnessxonsetxfluency	-3.084	2.199	-0.145	-1.402	0.162	-7.409	1.242	0.074	-0.074	-0.071	0.238	4.208
3			0.099	-0.097	-0.977	0.329	-0.29	0.098	0.088	-0.052	-0.049	0.256	3.913	3			deafnessxknowslxfluency	0.034	0.157	0.022	0.217	0.828	-0.275	0.344	0.043	0.012	0.011	0.25	4	3			deafnessxknowslxfluency	1.222	2.149	0.058	0.569	0.57	-3.004	5.448	0.093	0.03	0.029	0.249	4.021
3			0.102	0.071	0.697	0.486	-0.13	0.273	0.119	0.037	0.035	0.241	4.155	3			onsetxknowslxfluency	-0.095	0.163	-0.061	-0.585	0.559	-0.416	0.225	0.059	-0.031	-0.03	0.237	4.228	3			onsetxknowslxfluency	-0.493	2.229	-0.023	-0.221	0.825	-4.876	3.89	0.056	-0.012	-0.011	0.234	4.266
4	0.002	0.658	0.139		30.146	0	3.917	4.464						4	0.003	0.559	(Constant)	3.862	0.222		17.365	0	3.425	4.299						4	0.006	0.334	(Constant)	54.211	3		18.072	0	48.311	60.11
4			0.114	-0.028	-0.261	0.794	-0.254	0.194	-0.028	-0.014	-0.013	0.223	4.493	4			Residence_UK1	0.068	0.182	0.041	0.376	0.707	-0.29	0.427	0.008	0.02	0.019	0.22	4.536	4			Residence_UK1	0.126	2.439	0.005	0.052	0.959	-4.671	4.923	-0.095	0.003	0.003	0.225	4.436
4			0.146	0.163	1.238	0.216	-0.106	0.468	0.183	0.066	0.062	0.145	6.91	4			Deafness_1Deaf_1HoH	0.544	0.233	0.315	2.341	0.02	0.087	1.002	0.031	0.124	0.119	0.142	7.039	4			Deafness_1Deaf_1HoH	-3.053	3.173	-0.129	-0.962	0.337	-9.294	3.188	0.116	-0.051	-0.049	0.141	7.085
4			0.162	-0.056	-0.373	0.709	-0.379	0.258	0.16	-0.02	-0.019	0.11	9.078	4			Onsetofdeafness_1Early_1Late	-0.172	0.258	-0.103	-0.668	0.505	-0.679	0.335	-0.023	-0.036	-0.034	0.109	9.179	4			Onsetofdeafness_1Early_1Late	6.389	3.497	0.279	1.827	0.069	-0.488	13.267	0.067	0.097	0.092	0.11	9.119
4			0.147	0.151	1.127	0.26	-0.123	0.454	0.233	0.061	0.057	0.141	7.088	4			Know_SL_Yes1	-0.262	0.234	-0.151	-1.117	0.265	-0.722	0.199	-0.014	-0.059	-0.057	0.141	7.094	4			Know_SL_Yes1	-3.229	3.196	-0.137	-1.01	0.313	-9.513	3.056	-0.051	-0.054	-0.051	0.139	7.184
4			0.139	-0.046	-0.368	0.713	-0.324	0.222	0.111	-0.02	-0.018	0.159	6.282	4			Fluency_lipreading_1Fluent	0.032	0.221	0.019	0.147	0.883	-0.402	0.467	0.077	0.008	0.007	0.153	6.536	4			Fluency_lipreading_1Fluent	5.588	2.986	0.241	1.871	0.062	-0.285	11.461	0.09	0.099	0.094	0.154	6.486
4			0.137	-0.15	-1.089	0.277	-0.419	0.12	0.031	-0.058	-0.055	0.133	7.521	4			residencexdeafness	-0.605	0.218	-0.388	-2.768	0.006	-1.034	-0.175	-0.057	-0.146	-0.14	0.131	7.636	4			residencexdeafness	7.051	2.981	0.331	2.365	0.019	1.188	12.913	0.026	0.125	0.119	0.13	7.679
4			0.146	0.054	0.369	0.712	-0.233	0.34	0.101	0.02	0.019	0.116	8.624	4			residencexonset	0.322	0.232	0.209	1.39	0.165	-0.134	0.779	0.061	0.074	0.07	0.114	8.759	4			residencexonset	-4.792	3.14	-0.227	-1.526	0.128	-10.968	1.385	-0.066	-0.081	-0.077	0.115	8.659
4			0.133	0.165	1.24	0.216	-0.097	0.428	0.119	0.067	0.062	0.142	7.035	4			residencexknowsl	0.433	0.213	0.276	2.034	0.043	0.014	0.851	0.077	0.108	0.103	0.14	7.153	4			residencexknowsl	-1.322	2.901	-0.062	-0.456	0.649	-7.026	4.383	-0.062	-0.024	-0.023	0.139	7.18
4			0.099	0.043	0.43	0.668	-0.153	0.238	0.103	0.023	0.022	0.251	3.978	4			residencexfluency	-0.181	0.158	-0.116	-1.146	0.253	-0.491	0.129	-0.01	-0.061	-0.058	0.249	4.017	4			residencexfluency	-2.623	2.108	-0.124	-1.244	0.214	-6.77	1.523	-0.063	-0.066	-0.063	0.258	3.877
4			0.122	-0.127	-1.147	0.252	-0.381	0.1	0.003	-0.062	-0.058	0.204	4.9	4			deafnessxonset	-0.134	0.196	-0.078	-0.684	0.494	-0.521	0.252	-0.056	-0.036	-0.035	0.199	5.021	4			deafnessxonset	5.971	2.672	0.252	2.235	0.026	0.717	11.226	0.082	0.118	0.113	0.2	4.993
4			0.116	0.146	1.375	0.17	-0.069	0.388	0.138	0.074	0.069	0.225	4.448	4			deafnessxknowsl	-0.072	0.186	-0.042	-0.39	0.697	-0.437	0.293	-0.075	-0.021	-0.02	0.223	4.481	4			deafnessxknowsl	-3.193	2.528	-0.135	-1.263	0.207	-8.165	1.779	0.02	-0.067	-0.064	0.222	4.497
4			0.137	0.076	0.562	0.575	-0.193	0.347	0.149	0.03	0.028	0.137	7.289	4			deafnessxfluency	-0.118	0.22	-0.075	-0.537	0.592	-0.55	0.314	0.094	-0.029	-0.027	0.133	7.528	4			deafnessxfluency	4.562	2.992	0.211	1.524	0.128	-1.323	10.447	0.099	0.081	0.077	0.133	7.534
4			0.121	-0.081	-0.808	0.42	-0.336	0.14	0.055	-0.043	-0.041	0.249	4.01	4			onsetxknowsl	0.157	0.195	0.082	0.807	0.42	-0.226	0.54	-0.022	0.043	0.041	0.249	4.019	4			onsetxknowsl	0.772	2.643	0.03	0.292	0.77	-4.427	5.97	-0.019	0.015	0.015	0.249	4.021
4			0.158	0.074	0.474	0.636	-0.236	0.386	0.071	0.025	0.024	0.104	9.661	4			onsetxfluency	0.09	0.253	0.057	0.358	0.72	-0.406	0.587	0.064	0.019	0.018	0.101	9.92	4			onsetxfluency	-4.623	3.419	-0.214	-1.352	0.177	-11.347	2.102	0.022	-0.072	-0.068	0.102	9.813
4			0.137	-0.026	-0.2	0.842	-0.297	0.242	0.059	-0.011	-0.01	0.151	6.635	4			knowslxfluency	0.212	0.22	0.128	0.963	0.336	-0.221	0.645	0.091	0.051	0.049	0.145	6.886	4			knowslxfluency	-1.049	2.992	-0.046	-0.35	0.726	-6.934	4.837	-0.035	-0.019	-0.018	0.145	6.891
4			0.091	0	-0.002	0.998	-0.178	0.178	-0.057	0	0	0.301	3.317	4			residencexdeafnessxonset	0.007	0.146	0.005	0.05	0.96	-0.28	0.294	-0.07	0.003	0.003	0.291	3.431	4			residencexdeafnessxonset	-1.44	1.981	-0.068	-0.727	0.468	-5.335	2.455	0.02	-0.039	-0.037	0.293	3.418
4			0.088	-0.109	-1.234	0.218	-0.281	0.064	0.019	-0.066	-0.062	0.322	3.105	4			residencexdeafnessxknowsl	-0.192	0.141	-0.124	-1.364	0.173	-0.47	0.085	-0.047	-0.072	-0.069	0.311	3.211	4			residencexdeafnessxknowsl	2.121	1.915	0.1	1.107	0.269	-1.646	5.888	0.023	0.059	0.056	0.313	3.2
4			0.129	0.115	0.877	0.381	-0.141	0.368	0.085	0.047	0.044	0.147	6.817	4			residencexdeafenessxfluency	0.337	0.207	0.218	1.629	0.104	-0.07	0.744	-0.038	0.086	0.083	0.143	6.974	4			residencexdeafenessxfluency	-4.13	2.818	-0.195	-1.466	0.144	-9.672	1.412	0.034	-0.078	-0.074	0.143	6.975
4			0.091	0.006	0.065	0.948	-0.173	0.185	-0.017	0.003	0.003	0.307	3.262	4			residencexonsetxknowsl	-0.087	0.147	-0.055	-0.592	0.555	-0.377	0.202	-0.021	-0.031	-0.03	0.294	3.402	4			residencexonsetxknowsl	0.058	1.994	0.003	0.029	0.977	-3.863	3.979	-0.039	0.002	0.001	0.296	3.373
4			0.157	0.073	0.458	0.647	-0.237	0.38	0.085	0.025	0.023	0.1	10.012	4			residencexonsetxfluency	-0.176	0.25	-0.114	-0.701	0.483	-0.668	0.317	0.033	-0.037	-0.036	0.098	10.214	4			residencexonsetxfluency	1.881	3.39	0.089	0.555	0.579	-4.787	8.549	-0.063	0.029	0.028	0.099	10.098
4			0.125	-0.122	-0.982	0.327	-0.369	0.123	0.014	-0.053	-0.049	0.163	6.137	4			residencexknowsxfluency	-0.088	0.202	-0.056	-0.436	0.663	-0.484	0.309	0.073	-0.023	-0.022	0.155	6.433	4			residencexknowsxfluency	3.742	2.732	0.175	1.37	0.172	-1.631	9.115	-0.007	0.073	0.069	0.157	6.369
4			0.116	0.032	0.291	0.771	-0.194	0.262	0.101	0.016	0.015	0.214	4.664	4			deafnessxonsetxknowsl	-0.272	0.186	-0.162	-1.467	0.143	-0.637	0.093	-0.082	-0.078	-0.074	0.211	4.73	4			deafnessxonsetxknowsl	1.329	2.528	0.058	0.526	0.599	-3.643	6.301	0.04	0.028	0.027	0.21	4.766
4			0.11	0.029	0.263	0.793	-0.188	0.246	0.042	0.014	0.013	0.205	4.878	4			deafnessxonsetxfluency	0.142	0.176	0.092	0.811	0.418	-0.203	0.488	0.039	0.043	0.041	0.201	4.979	4			deafnessxonsetxfluency	-2.442	2.399	-0.115	-1.018	0.309	-7.161	2.276	0.074	-0.054	-0.051	0.2	5.011
4			0.103	-0.069	-0.665	0.507	-0.272	0.135	0.088	-0.036	-0.033	0.233	4.286	4			deafnessxknowslxfluency	0.056	0.165	0.036	0.342	0.733	-0.268	0.38	0.043	0.018	0.017	0.229	4.373	4			deafnessxknowslxfluency	1.21	2.247	0.057	0.538	0.591	-3.21	5.63	0.093	0.029	0.027	0.227	4.401
4			0.109	0.104	0.957	0.339	-0.11	0.318	0.119	0.051	0.048	0.214	4.683	4			onsetxknowslxfluency	-0.07	0.173	-0.045	-0.404	0.687	-0.411	0.271	0.059	-0.021	-0.02	0.21	4.768	4			onsetxknowslxfluency	-0.46	2.366	-0.022	-0.194	0.846	-5.112	4.193	0.056	-0.01	-0.01	0.208	4.809
4			0.088	0.005	0.06	0.953	-0.167	0.178	0.001	0.003	0.003	0.321	3.113	4			residencexdeafnessxonsetxknowsl	0.131	0.141	0.084	0.926	0.355	-0.147	0.408	-0.011	0.049	0.047	0.31	3.222	4			residencexdeafnessxonsetxknowsl	-2.826	1.915	-0.133	-1.475	0.141	-6.593	0.941	-0.068	-0.078	-0.074	0.312	3.208
4			0.103	-0.091	-0.885	0.377	-0.295	0.112	0.016	-0.048	-0.044	0.238	4.197	4			deafnessxonsetxknowslxfluency	-0.061	0.165	-0.039	-0.369	0.712	-0.385	0.263	-0.002	-0.02	-0.019	0.233	4.283	4			deafnessxonsetxknowslxfluency	-0.307	2.247	-0.014	-0.136	0.892	-4.727	4.113	0.071	-0.007	-0.007	0.232	4.311
5	0.001	0.573	0.141		29.862	0	3.926	4.48						5	0	0.885	(Constant)	3.867	0.226		17.146	0	3.424	4.311						5	0.003	0.264	(Constant)	53.692	3.034		17.695	0	47.724	59.659
5			0.114	-0.03	-0.285	0.776	-0.257	0.192	-0.028	-0.015	-0.014	0.222	4.501	5			Residence_UK1	0.067	0.183	0.04	0.367	0.714	-0.292	0.426	0.008	0.02	0.019	0.22	4.55	5			Residence_UK1	0.253	2.441	0.011	0.103	0.918	-4.548	5.053	-0.095	0.006	0.005	0.225	4.446
5			0.15	0.145	1.068	0.286	-0.135	0.456	0.183	0.057	0.054	0.137	7.325	5			Deafness_1Deaf_1HoH	0.536	0.24	0.31	2.236	0.026	0.065	1.008	0.031	0.118	0.114	0.134	7.459	5			Deafness_1Deaf_1HoH	-2.18	3.267	-0.092	-0.667	0.505	-8.605	4.245	0.116	-0.035	-0.034	0.133	7.513
5			0.164	-0.071	-0.46	0.646	-0.398	0.247	0.16	-0.025	-0.023	0.107	9.325	5			Onsetofdeafness_1Early_1Late	-0.178	0.262	-0.106	-0.681	0.496	-0.693	0.336	-0.023	-0.036	-0.035	0.106	9.422	5			Onsetofdeafness_1Early_1Late	7.03	3.542	0.306	1.985	0.048	0.063	13.997	0.067	0.105	0.1	0.107	9.364
5			0.15	0.135	0.984	0.326	-0.148	0.444	0.233	0.053	0.049	0.135	7.412	5			Know_SL_Yes1	-0.269	0.24	-0.155	-1.121	0.263	-0.74	0.203	-0.014	-0.06	-0.057	0.135	7.414	5			Know_SL_Yes1	-2.464	3.267	-0.104	-0.754	0.451	-8.888	3.961	-0.051	-0.04	-0.038	0.133	7.513
5			0.139	-0.053	-0.418	0.676	-0.333	0.216	0.111	-0.023	-0.021	0.158	6.337	5			Fluency_lipreading_1Fluent	0.03	0.222	0.017	0.133	0.894	-0.408	0.467	0.077	0.007	0.007	0.152	6.592	5			Fluency_lipreading_1Fluent	5.895	2.998	0.254	1.966	0.05	-0.001	11.791	0.09	0.104	0.099	0.153	6.54
5			0.139	-0.137	-0.98	0.328	-0.41	0.137	0.031	-0.053	-0.049	0.129	7.732	5			residencexdeafness	-0.599	0.222	-0.384	-2.702	0.007	-1.036	-0.163	-0.057	-0.143	-0.137	0.127	7.85	5			residencexdeafness	6.488	3.022	0.304	2.147	0.032	0.545	12.431	0.026	0.113	0.108	0.127	7.898
5			0.152	0.079	0.513	0.609	-0.221	0.377	0.101	0.028	0.026	0.107	9.365	5			residencexonset	0.332	0.242	0.215	1.373	0.171	-0.144	0.808	0.061	0.073	0.07	0.105	9.502	5			residencexonset	-5.825	3.272	-0.276	-1.78	0.076	-12.26	0.611	-0.066	-0.094	-0.09	0.106	9.408
5			0.139	0.187	1.347	0.179	-0.086	0.461	0.119	0.072	0.068	0.131	7.635	5			residencexknowsl	0.442	0.222	0.282	1.991	0.047	0.005	0.878	0.077	0.106	0.101	0.129	7.76	5			residencexknowsl	-2.273	3.022	-0.106	-0.752	0.452	-8.217	3.67	-0.062	-0.04	-0.038	0.128	7.798
5			0.1	0.047	0.464	0.643	-0.15	0.242	0.103	0.025	0.023	0.25	3.994	5			residencexfluency	-0.179	0.158	-0.116	-1.133	0.258	-0.49	0.132	-0.01	-0.06	-0.058	0.248	4.033	5			residencexfluency	-2.77	2.112	-0.131	-1.312	0.191	-6.922	1.383	-0.063	-0.07	-0.066	0.257	3.892
5			0.123	-0.127	-1.14	0.255	-0.381	0.101	0.003	-0.061	-0.057	0.204	4.9	5			deafnessxonset	-0.134	0.197	-0.077	-0.68	0.497	-0.521	0.253	-0.056	-0.036	-0.035	0.199	5.024	5			deafnessxonset	5.923	2.671	0.25	2.217	0.027	0.669	11.176	0.082	0.117	0.112	0.2	4.994
5			0.123	0.125	1.121	0.263	-0.104	0.379	0.138	0.06	0.056	0.202	4.958	5			deafnessxknowsl	-0.082	0.197	-0.047	-0.415	0.678	-0.469	0.305	-0.075	-0.022	-0.021	0.199	5.024	5			deafnessxknowsl	-2.225	2.671	-0.094	-0.833	0.405	-7.479	3.028	0.02	-0.044	-0.042	0.199	5.023
5			0.14	0.092	0.663	0.508	-0.183	0.369	0.149	0.036	0.033	0.132	7.599	5			deafnessxfluency	-0.111	0.225	-0.07	-0.494	0.622	-0.554	0.332	0.094	-0.026	-0.025	0.127	7.878	5			deafnessxfluency	3.855	3.057	0.178	1.261	0.208	-2.158	9.868	0.099	0.067	0.064	0.127	7.87
5			0.123	-0.073	-0.712	0.477	-0.328	0.154	0.055	-0.038	-0.036	0.244	4.104	5			onsetxknowsl	0.161	0.197	0.084	0.818	0.414	-0.226	0.548	-0.022	0.044	0.042	0.244	4.097	5			onsetxknowsl	0.334	2.671	0.013	0.125	0.9	-4.919	5.588	-0.019	0.007	0.006	0.243	4.109
5			0.162	0.093	0.583	0.56	-0.224	0.413	0.071	0.031	0.029	0.099	10.126	5			onsetxfluency	0.099	0.259	0.062	0.381	0.704	-0.411	0.609	0.064	0.02	0.019	0.096	10.429	5			onsetxfluency	-5.476	3.502	-0.253	-1.564	0.119	-12.363	1.412	0.022	-0.083	-0.079	0.097	10.301
5			0.14	-0.01	-0.076	0.939	-0.287	0.265	0.059	-0.004	-0.004	0.144	6.945	5			knowslxfluency	0.219	0.225	0.132	0.971	0.332	-0.224	0.661	0.091	0.052	0.049	0.14	7.167	5			knowslxfluency	-1.756	3.057	-0.078	-0.574	0.566	-7.769	4.257	-0.035	-0.031	-0.029	0.139	7.198
5			0.092	-0.008	-0.089	0.929	-0.189	0.172	-0.057	-0.005	-0.004	0.294	3.397	5			residencexdeafnessxonset	0.004	0.148	0.002	0.025	0.98	-0.288	0.295	-0.07	0.001	0.001	0.283	3.531	5			residencexdeafnessxonset	-1.081	2.006	-0.051	-0.539	0.59	-5.025	2.864	0.02	-0.029	-0.027	0.285	3.508
5			0.092	-0.094	-1.013	0.312	-0.274	0.088	0.019	-0.054	-0.051	0.294	3.397	5			residencexdeafnessxknowsl	-0.186	0.148	-0.12	-1.254	0.211	-0.477	0.106	-0.047	-0.067	-0.064	0.283	3.538	5			residencexdeafnessxknowsl	1.453	2.006	0.068	0.724	0.469	-2.492	5.397	0.023	0.038	0.037	0.285	3.511
5			0.135	0.094	0.687	0.492	-0.172	0.358	0.085	0.037	0.035	0.136	7.374	5			residencexdeafenessxfluency	0.328	0.216	0.212	1.518	0.13	-0.097	0.753	-0.038	0.081	0.077	0.132	7.588	5			residencexdeafenessxfluency	-3.208	2.935	-0.152	-1.093	0.275	-8.98	2.564	0.034	-0.058	-0.055	0.132	7.572
5			0.092	0	-0.003	0.997	-0.181	0.18	-0.017	0	0	0.302	3.309	5			residencexonsetxknowsl	-0.089	0.148	-0.057	-0.602	0.547	-0.381	0.202	-0.021	-0.032	-0.031	0.291	3.437	5			residencexonsetxknowsl	0.309	2.006	0.014	0.154	0.878	-3.636	4.253	-0.039	0.008	0.008	0.293	3.416
5			0.162	0.049	0.299	0.765	-0.271	0.368	0.085	0.016	0.015	0.093	10.706	5			residencexonsetxfluency	-0.185	0.26	-0.12	-0.714	0.476	-0.696	0.325	0.033	-0.038	-0.036	0.091	10.961	5			residencexonsetxfluency	2.895	3.508	0.137	0.825	0.41	-4.005	9.794	-0.063	0.044	0.042	0.092	10.819
5			0.135	-0.15	-1.12	0.263	-0.416	0.114	0.014	-0.06	-0.056	0.141	7.116	5			residencexknowsxfluency	-0.099	0.216	-0.063	-0.458	0.647	-0.524	0.326	0.073	-0.024	-0.023	0.136	7.369	5			residencexknowsxfluency	4.945	2.935	0.231	1.685	0.093	-0.827	10.717	-0.007	0.089	0.085	0.136	7.356
5			0.15	0.082	0.583	0.561	-0.208	0.383	0.101	0.031	0.029	0.128	7.816	5			deafnessxonsetxknowsl	-0.25	0.24	-0.149	-1.044	0.297	-0.722	0.221	-0.082	-0.056	-0.053	0.127	7.873	5			deafnessxonsetxknowsl	-0.987	3.267	-0.043	-0.302	0.763	-7.412	5.437	0.04	-0.016	-0.015	0.126	7.964
5			0.111	0.024	0.217	0.828	-0.194	0.242	0.042	0.012	0.011	0.204	4.908	5			deafnessxonsetxfluency	0.14	0.177	0.09	0.795	0.427	-0.207	0.488	0.039	0.042	0.04	0.2	5.011	5			deafnessxonsetxfluency	-2.227	2.406	-0.105	-0.926	0.355	-6.96	2.505	0.074	-0.049	-0.047	0.198	5.043
5			0.111	-0.047	-0.417	0.677	-0.264	0.172	0.088	-0.022	-0.021	0.203	4.921	5			deafnessxknowslxfluency	0.065	0.177	0.042	0.37	0.711	-0.282	0.413	0.043	0.02	0.019	0.2	5.011	5			deafnessxknowslxfluency	0.246	2.406	0.012	0.102	0.919	-4.486	4.978	0.093	0.005	0.005	0.198	5.048
5			0.111	0.092	0.836	0.404	-0.125	0.311	0.119	0.045	0.042	0.206	4.847	5			onsetxknowslxfluency	-0.075	0.177	-0.048	-0.423	0.673	-0.422	0.273	0.059	-0.023	-0.021	0.203	4.934	5			onsetxknowslxfluency	0.036	2.406	0.002	0.015	0.988	-4.696	4.768	0.056	0.001	0.001	0.201	4.978
5			0.139	-0.056	-0.399	0.69	-0.329	0.218	0.001	-0.022	-0.02	0.128	7.813	5			residencexdeafnessxonsetxknowsl	0.106	0.222	0.068	0.477	0.634	-0.33	0.542	-0.011	0.025	0.024	0.126	7.953	5			residencexdeafnessxonsetxknowsl	-0.209	3.022	-0.01	-0.069	0.945	-6.153	5.734	-0.068	-0.004	-0.003	0.125	7.99
5			0.14	-0.144	-1.032	0.303	-0.421	0.131	0.016	-0.055	-0.052	0.129	7.738	5			deafnessxonsetxknowslxfluency	-0.083	0.225	-0.053	-0.369	0.713	-0.526	0.36	-0.002	-0.02	-0.019	0.125	7.977	5			deafnessxonsetxknowslxfluency	2.014	3.057	0.094	0.659	0.511	-3.999	8.027	0.071	0.035	0.033	0.125	7.983
5			0.135	0.077	0.563	0.573	-0.189	0.341	0.018	0.03	0.028	0.136	7.364	5			residencexdeafnessxonsetxknowslxfluency	0.031	0.216	0.02	0.145	0.885	-0.394	0.456	-0.025	0.008	0.007	0.132	7.566	5			residencexdeafnessxonsetxknowslxfluency	-3.284	2.935	-0.155	-1.119	0.264	-9.056	2.488	-0.026	-0.059	-0.056	0.132	7.551
						0.377																0.355																0.141
			Dependent Variable: Others' efforts to communicate														Dependent Variable: Efficacy clear window masks																Dependent Variable: Efficacy transparent face shields
Model	R Square Change	Sig. F Change		Standardized Coefficients	t	Sig.	95.0% Confidence Interval for B		Correlations			Collinearity Statistics		Model				Unstandardized Coefficients		Standardized Coefficients	t	Sig.	95.0% Confidence Interval for B		Correlations			Collinearity Statistics		Model				Unstandardized Coefficients		Standardized Coefficients	t	Sig.	95.0% Confidence Interval for B		Correlations			Collinearity Statistics
			Std. Error	Beta			Lower Bound	Upper Bound	Zero-order	Partial	Part	Tolerance	VIF		R Square Change	Sig. F Change		B	Std. Error	Beta			Lower Bound	Upper Bound	Zero-order	Partial	Part	Tolerance	VIF		R Square Change	Sig. F Change		B	Std. Error	Beta			Lower Bound	Upper Bound	Zero-order	Partial	Part	Tolerance	VIF
1	0.07	0	0.072		32.354	0	2.182	2.465						1	0.036	0.017	(Constant)	3.077	0.086		35.937	0	2.909	3.246						1	0.043	0.005	(Constant)	3.609	0.076		47.393	0	3.459	3.759
1			0.059	-0.132	-2.619	0.009	-0.271	-0.039	-0.158	-0.133	-0.13	0.961	1.041	1			Residence_UK1	0.011	0.071	0.008	0.163	0.871	-0.127	0.15	-0.017	0.008	0.008	0.961	1.04	1			Residence_UK1	-0.041	0.063	-0.034	-0.654	0.513	-0.165	0.082	-0.055	-0.034	-0.033	0.961	1.041
1			0.064	0.13	2.427	0.016	0.03	0.283	0.182	0.124	0.12	0.859	1.164	1			Deafness_1Deaf_1HoH	-0.07	0.077	-0.049	-0.905	0.366	-0.221	0.082	-0.063	-0.047	-0.046	0.86	1.163	1			Deafness_1Deaf_1HoH	-0.135	0.068	-0.107	-1.974	0.049	-0.269	-0.001	-0.093	-0.101	-0.099	0.86	1.162
1			0.07	0.107	1.801	0.072	-0.012	0.263	0.185	0.092	0.089	0.694	1.442	1			Onsetofdeafness_1Early_1Late	0.156	0.083	0.114	1.879	0.061	-0.007	0.319	0.014	0.096	0.095	0.694	1.44	1			Onsetofdeafness_1Early_1Late	0.102	0.074	0.084	1.383	0.167	-0.043	0.248	0.03	0.071	0.07	0.695	1.439
1			0.072	0.026	0.43	0.668	-0.11	0.172	0.125	0.022	0.021	0.693	1.442	1			Know_SL_Yes1	-0.252	0.085	-0.179	-2.95	0.003	-0.419	-0.084	-0.113	-0.15	-0.149	0.694	1.441	1			Know_SL_Yes1	-0.081	0.076	-0.065	-1.073	0.284	-0.231	0.068	-0.022	-0.055	-0.054	0.695	1.44
1			0.06	0.032	0.634	0.527	-0.081	0.157	0.06	0.033	0.031	0.946	1.057	1			Fluency_lipreading_1Fluent	0.169	0.072	0.122	2.341	0.02	0.027	0.31	0.09	0.12	0.118	0.947	1.056	1			Fluency_lipreading_1Fluent	0.211	0.064	0.17	3.289	0.001	0.085	0.337	0.163	0.167	0.166	0.947	1.056
2	0.031	0.254	0.097		22.952	0	2.041	2.424						2	0.05	0.033	(Constant)	3.08	0.115		26.834	0	2.854	3.306						2	0.016	0.778	(Constant)	3.722	0.104		35.82	0	3.517	3.926
2			0.079	-0.04	-0.585	0.559	-0.202	0.109	-0.158	-0.03	-0.029	0.531	1.883	2			Residence_UK1	0.051	0.093	0.037	0.548	0.584	-0.133	0.235	-0.017	0.029	0.027	0.534	1.872	2			Residence_UK1	-0.105	0.085	-0.086	-1.242	0.215	-0.271	0.061	-0.055	-0.065	-0.063	0.535	1.87
2			0.093	0.097	1.26	0.208	-0.065	0.299	0.182	0.065	0.062	0.414	2.413	2			Deafness_1Deaf_1HoH	-0.007	0.109	-0.005	-0.063	0.95	-0.222	0.208	-0.063	-0.003	-0.003	0.415	2.41	2			Deafness_1Deaf_1HoH	-0.104	0.099	-0.083	-1.051	0.294	-0.298	0.091	-0.093	-0.055	-0.053	0.415	2.408
2			0.105	0.123	1.372	0.171	-0.063	0.352	0.185	0.071	0.068	0.301	3.319	2			Onsetofdeafness_1Early_1Late	0.247	0.124	0.18	1.983	0.048	0.002	0.491	0.014	0.103	0.099	0.302	3.315	2			Onsetofdeafness_1Early_1Late	0.103	0.113	0.084	0.914	0.361	-0.119	0.324	0.03	0.048	0.046	0.302	3.312
2			0.108	0.089	0.994	0.321	-0.105	0.321	0.125	0.052	0.049	0.301	3.324	2			Know_SL_Yes1	-0.313	0.128	-0.222	-2.447	0.015	-0.564	-0.061	-0.113	-0.127	-0.122	0.301	3.321	2			Know_SL_Yes1	-0.075	0.116	-0.06	-0.649	0.517	-0.303	0.152	-0.022	-0.034	-0.033	0.301	3.318
2			0.083	0.073	1.045	0.297	-0.076	0.249	0.06	0.054	0.052	0.502	1.991	2			Fluency_lipreading_1Fluent	0.109	0.098	0.078	1.115	0.266	-0.083	0.301	0.09	0.058	0.056	0.502	1.991	2			Fluency_lipreading_1Fluent	0.144	0.088	0.116	1.626	0.105	-0.03	0.317	0.163	0.085	0.082	0.503	1.989
2			0.078	0.006	0.084	0.933	-0.147	0.16	-0.047	0.004	0.004	0.473	2.114	2			residencexdeafness	-0.091	0.092	-0.072	-0.99	0.323	-0.272	0.09	-0.064	-0.052	-0.049	0.474	2.108	2			residencexdeafness	0.009	0.083	0.008	0.112	0.911	-0.155	0.173	-0.036	0.006	0.006	0.475	2.104
2			0.088	-0.143	-1.746	0.082	-0.328	0.019	-0.062	-0.091	-0.086	0.364	2.747	2			residencexonset	-0.17	0.104	-0.135	-1.636	0.103	-0.375	0.034	-0.016	-0.085	-0.082	0.365	2.74	2			residencexonset	0.028	0.094	0.025	0.3	0.764	-0.157	0.214	0.024	0.016	0.015	0.366	2.734
2			0.084	0.03	0.386	0.7	-0.133	0.197	-0.06	0.02	0.019	0.415	2.41	2			residencexknowsl	0.305	0.099	0.238	3.075	0.002	0.11	0.499	0.055	0.158	0.153	0.416	2.402	2			residencexknowsl	0.079	0.09	0.069	0.88	0.379	-0.097	0.255	0.055	0.046	0.045	0.417	2.398
2			0.069	-0.081	-1.27	0.205	-0.223	0.048	-0.103	-0.066	-0.063	0.602	1.66	2			residencexfluency	-0.118	0.081	-0.094	-1.457	0.146	-0.278	0.041	-0.032	-0.076	-0.073	0.603	1.657	2			residencexfluency	-0.006	0.074	-0.006	-0.086	0.931	-0.151	0.138	0.043	-0.005	-0.004	0.605	1.654
2			0.072	0.04	0.674	0.5	-0.093	0.191	0.089	0.035	0.033	0.686	1.458	2			deafnessxonset	0.072	0.085	0.051	0.84	0.401	-0.096	0.239	-0.04	0.044	0.042	0.687	1.456	2			deafnessxonset	-0.044	0.077	-0.035	-0.569	0.57	-0.195	0.108	-0.08	-0.03	-0.029	0.687	1.455
2			0.079	-0.106	-1.614	0.107	-0.284	0.028	0.028	-0.084	-0.08	0.561	1.783	2			deafnessxknowsl	-0.233	0.094	-0.166	-2.491	0.013	-0.417	-0.049	-0.163	-0.129	-0.124	0.561	1.781	2			deafnessxknowsl	-0.069	0.085	-0.055	-0.811	0.418	-0.235	0.098	-0.105	-0.042	-0.041	0.562	1.78
2			0.087	0.037	0.463	0.643	-0.131	0.212	0.048	0.024	0.023	0.389	2.57	2			deafnessxfluency	0.077	0.103	0.06	0.752	0.453	-0.125	0.28	0.032	0.039	0.037	0.39	2.566	2			deafnessxfluency	0.015	0.093	0.013	0.165	0.869	-0.168	0.199	0.032	0.009	0.008	0.39	2.562
2			0.081	0.099	1.622	0.106	-0.028	0.29	0.125	0.084	0.08	0.657	1.522	2			onsetxknowsl	-0.025	0.095	-0.016	-0.257	0.798	-0.212	0.163	-0.088	-0.013	-0.013	0.657	1.521	2			onsetxknowsl	-0.106	0.086	-0.076	-1.222	0.223	-0.276	0.064	-0.103	-0.064	-0.062	0.658	1.52
2			0.098	0.028	0.318	0.751	-0.162	0.224	0.071	0.017	0.016	0.309	3.238	2			onsetxfluency	-0.006	0.116	-0.005	-0.055	0.956	-0.234	0.221	0.083	-0.003	-0.003	0.309	3.232	2			onsetxfluency	0.034	0.105	0.03	0.324	0.746	-0.172	0.24	0.091	0.017	0.016	0.31	3.227
2			0.095	-0.115	-1.389	0.166	-0.32	0.055	-0.053	-0.072	-0.069	0.356	2.811	2			knowslxfluency	0.041	0.112	0.03	0.365	0.715	-0.18	0.262	0.003	0.019	0.018	0.356	2.808	2			knowslxfluency	0.026	0.102	0.022	0.258	0.797	-0.174	0.226	0.064	0.013	0.013	0.357	2.805
3	0.017	0.732	0.148		14.446	0	1.841	2.421						3	0.037	0.138	(Constant)	3.325	0.172		19.312	0	2.986	3.664						3	0.012	0.921	(Constant)	3.852	0.158		24.365	0	3.541	4.163
3			0.119	-0.002	-0.02	0.984	-0.236	0.231	-0.158	-0.001	-0.001	0.239	4.183	3			Residence_UK1	-0.036	0.138	-0.026	-0.257	0.797	-0.308	0.237	-0.017	-0.014	-0.013	0.24	4.159	3			Residence_UK1	-0.146	0.127	-0.12	-1.151	0.251	-0.396	0.104	-0.055	-0.061	-0.059	0.241	4.154
3			0.151	-0.057	-0.458	0.647	-0.366	0.228	0.182	-0.024	-0.023	0.157	6.355	3			Deafness_1Deaf_1HoH	0.335	0.176	0.238	1.905	0.058	-0.011	0.682	-0.063	0.1	0.094	0.158	6.348	3			Deafness_1Deaf_1HoH	-0.067	0.162	-0.053	-0.416	0.677	-0.385	0.251	-0.093	-0.022	-0.021	0.158	6.342
3			0.166	0.239	1.683	0.093	-0.047	0.607	0.185	0.088	0.083	0.122	8.204	3			Onsetofdeafness_1Early_1Late	0.021	0.194	0.015	0.109	0.913	-0.361	0.403	0.014	0.006	0.005	0.122	8.197	3			Onsetofdeafness_1Early_1Late	-0.006	0.178	-0.005	-0.036	0.971	-0.357	0.344	0.03	-0.002	-0.002	0.122	8.187
3			0.16	0.077	0.581	0.562	-0.222	0.407	0.125	0.031	0.029	0.139	7.182	3			Know_SL_Yes1	-0.39	0.187	-0.277	-2.087	0.038	-0.757	-0.023	-0.113	-0.11	-0.103	0.139	7.175	3			Know_SL_Yes1	0.023	0.171	0.018	0.135	0.893	-0.314	0.36	-0.022	0.007	0.007	0.14	7.168
3			0.144	0.186	1.54	0.124	-0.061	0.504	0.06	0.081	0.076	0.168	5.96	3			Fluency_lipreading_1Fluent	-0.19	0.168	-0.137	-1.131	0.259	-0.519	0.14	0.09	-0.06	-0.056	0.168	5.956	3			Fluency_lipreading_1Fluent	-0.019	0.154	-0.015	-0.124	0.901	-0.322	0.284	0.163	-0.007	-0.006	0.168	5.949
3			0.148	0.187	1.371	0.171	-0.088	0.496	-0.047	0.072	0.068	0.132	7.592	3			residencexdeafness	-0.512	0.173	-0.402	-2.954	0.003	-0.853	-0.171	-0.064	-0.154	-0.146	0.132	7.567	3			residencexdeafness	-0.026	0.159	-0.023	-0.164	0.87	-0.339	0.287	-0.036	-0.009	-0.008	0.132	7.552
3			0.153	-0.318	-2.237	0.026	-0.644	-0.041	-0.062	-0.117	-0.111	0.122	8.218	3			residencexonset	0.085	0.179	0.067	0.476	0.634	-0.267	0.437	-0.016	0.025	0.024	0.122	8.197	3			residencexonset	0.07	0.164	0.062	0.426	0.67	-0.253	0.393	0.024	0.023	0.022	0.122	8.178
3			0.145	-0.012	-0.088	0.93	-0.299	0.273	-0.06	-0.005	-0.004	0.139	7.174	3			residencexknowsl	0.498	0.17	0.389	2.935	0.004	0.164	0.832	0.055	0.153	0.145	0.14	7.148	3			residencexknowsl	0.062	0.156	0.054	0.4	0.689	-0.244	0.369	0.055	0.021	0.02	0.14	7.135
3			0.101	-0.145	-1.547	0.123	-0.356	0.043	-0.103	-0.081	-0.077	0.28	3.575	3			residencexfluency	0.058	0.118	0.046	0.492	0.623	-0.175	0.291	-0.032	0.026	0.024	0.28	3.567	3			residencexfluency	0.053	0.109	0.047	0.488	0.626	-0.161	0.267	0.043	0.026	0.025	0.281	3.56
3			0.122	0.143	1.416	0.158	-0.067	0.412	0.089	0.075	0.07	0.242	4.129	3			deafnessxonset	-0.171	0.142	-0.121	-1.202	0.23	-0.451	0.109	-0.04	-0.063	-0.06	0.242	4.125	3			deafnessxonset	-0.077	0.131	-0.061	-0.586	0.558	-0.334	0.18	-0.08	-0.031	-0.03	0.243	4.121
3			0.116	-0.097	-1.014	0.311	-0.345	0.11	0.028	-0.053	-0.05	0.266	3.755	3			deafnessxknowsl	-0.303	0.135	-0.216	-2.248	0.025	-0.569	-0.038	-0.163	-0.118	-0.111	0.267	3.752	3			deafnessxknowsl	-0.095	0.124	-0.076	-0.765	0.445	-0.339	0.149	-0.105	-0.04	-0.039	0.267	3.748
3			0.136	0.161	1.302	0.194	-0.091	0.446	0.048	0.069	0.065	0.161	6.226	3			deafnessxfluency	-0.223	0.159	-0.173	-1.4	0.162	-0.536	0.09	0.032	-0.074	-0.069	0.161	6.216	3			deafnessxfluency	0.019	0.146	0.017	0.132	0.895	-0.268	0.307	0.032	0.007	0.007	0.161	6.205
3			0.129	0.042	0.431	0.667	-0.198	0.309	0.125	0.023	0.021	0.262	3.822	3			onsetxknowsl	0.055	0.15	0.035	0.365	0.715	-0.241	0.35	-0.088	0.019	0.018	0.262	3.82	3			onsetxknowsl	-0.176	0.138	-0.127	-1.278	0.202	-0.448	0.095	-0.103	-0.068	-0.065	0.262	3.817
3			0.164	-0.11	-0.737	0.461	-0.444	0.202	0.071	-0.039	-0.037	0.111	8.993	3			onsetxfluency	0.281	0.192	0.218	1.467	0.143	-0.096	0.658	0.083	0.077	0.073	0.111	8.978	3			onsetxfluency	0.146	0.176	0.127	0.829	0.408	-0.2	0.492	0.091	0.044	0.042	0.112	8.964
3			0.15	-0.102	-0.785	0.433	-0.412	0.177	-0.053	-0.041	-0.039	0.145	6.875	3			knowslxfluency	0.117	0.175	0.087	0.668	0.504	-0.227	0.46	0.003	0.035	0.033	0.146	6.867	3			knowslxfluency	-0.074	0.16	-0.062	-0.461	0.645	-0.389	0.242	0.064	-0.024	-0.023	0.146	6.858
3			0.098	-0.098	-1.083	0.279	-0.299	0.087	-0.047	-0.057	-0.054	0.299	3.346	3			residencexdeafnessxonset	0.213	0.115	0.168	1.858	0.064	-0.012	0.438	0.009	0.098	0.092	0.3	3.336	3			residencexdeafnessxonset	0.127	0.105	0.112	1.204	0.229	-0.08	0.334	-0.002	0.064	0.061	0.3	3.329
3			0.093	0.076	0.888	0.375	-0.1	0.265	-0.028	0.047	0.044	0.334	2.994	3			residencexdeafnessxknowsl	-0.034	0.108	-0.027	-0.31	0.756	-0.247	0.18	-0.061	-0.016	-0.015	0.335	2.985	3			residencexdeafnessxknowsl	-0.058	0.1	-0.051	-0.582	0.561	-0.254	0.138	-0.067	-0.031	-0.03	0.336	2.979
3			0.141	-0.18	-1.377	0.169	-0.471	0.083	-0.044	-0.072	-0.068	0.144	6.939	3			residencexdeafenessxfluency	0.373	0.164	0.295	2.268	0.024	0.05	0.696	-0.08	0.119	0.112	0.144	6.922	3			residencexdeafenessxfluency	-0.009	0.151	-0.008	-0.061	0.951	-0.306	0.288	-0.02	-0.003	-0.003	0.145	6.904
3			0.097	0.022	0.251	0.802	-0.167	0.216	-0.013	0.013	0.012	0.313	3.195	3			residencexonsetxknowsl	-0.101	0.114	-0.079	-0.893	0.372	-0.325	0.122	-0.026	-0.047	-0.044	0.314	3.184	3			residencexonsetxknowsl	-0.013	0.104	-0.011	-0.122	0.903	-0.218	0.192	-0.053	-0.006	-0.006	0.315	3.179
3			0.164	0.239	1.569	0.117	-0.065	0.58	-0.022	0.083	0.078	0.106	9.431	3			residencexonsetxfluency	-0.372	0.192	-0.295	-1.94	0.053	-0.749	0.005	-0.088	-0.102	-0.096	0.106	9.408	3			residencexonsetxfluency	-0.088	0.176	-0.078	-0.5	0.617	-0.434	0.258	0	-0.026	-0.025	0.107	9.383
3			0.136	0.027	0.22	0.826	-0.238	0.298	-0.085	0.012	0.011	0.159	6.305	3			residencexknowsxfluency	-0.248	0.159	-0.194	-1.562	0.119	-0.561	0.064	-0.012	-0.082	-0.077	0.159	6.283	3			residencexknowsxfluency	0.021	0.146	0.019	0.145	0.885	-0.266	0.309	0.036	0.008	0.007	0.159	6.272
3			0.086	0.103	1.395	0.164	-0.049	0.291	0.182	0.073	0.069	0.449	2.226	3			deafnessxonsetxknowsl	-0.08	0.101	-0.059	-0.797	0.426	-0.279	0.118	-0.07	-0.042	-0.039	0.45	2.224	3			deafnessxonsetxknowsl	-0.043	0.093	-0.035	-0.466	0.641	-0.226	0.139	-0.082	-0.025	-0.024	0.45	2.221
3			0.11	-0.113	-1.106	0.27	-0.339	0.095	0.065	-0.058	-0.055	0.237	4.221	3			deafnessxonsetxfluency	0.167	0.129	0.132	1.299	0.195	-0.086	0.421	0.067	0.069	0.064	0.237	4.212	3			deafnessxonsetxfluency	-0.034	0.118	-0.03	-0.284	0.776	-0.266	0.199	0.042	-0.015	-0.015	0.238	4.203
3			0.108	-0.052	-0.527	0.599	-0.269	0.155	0.021	-0.028	-0.026	0.248	4.036	3			deafnessxknowslxfluency	0.11	0.126	0.087	0.875	0.382	-0.137	0.358	-0.003	0.046	0.043	0.248	4.027	3			deafnessxknowslxfluency	0.079	0.116	0.07	0.683	0.495	-0.148	0.306	0.047	0.036	0.035	0.249	4.019
3			0.112	0.025	0.245	0.806	-0.193	0.248	0.091	0.013	0.012	0.233	4.288	3			onsetxknowslxfluency	0.012	0.131	0.009	0.091	0.928	-0.245	0.269	0.061	0.005	0.005	0.234	4.28	3			onsetxknowslxfluency	0.132	0.12	0.116	1.098	0.273	-0.104	0.368	0.105	0.058	0.056	0.234	4.272
4	0.006	0.31	0.15		13.869	0	1.79	2.381						4	0.002	0.737	(Constant)	3.345	0.176		19.009	0	2.999	3.691						4	0.002	0.733	(Constant)	3.832	0.162		23.721	0	3.515	4.15
4			0.122	0.036	0.345	0.73	-0.198	0.282	-0.158	0.018	0.017	0.225	4.439	4			Residence_UK1	-0.058	0.143	-0.042	-0.405	0.685	-0.339	0.223	-0.017	-0.021	-0.02	0.227	4.413	4			Residence_UK1	-0.129	0.131	-0.106	-0.987	0.324	-0.387	0.128	-0.055	-0.052	-0.05	0.227	4.409
4			0.159	-0.016	-0.118	0.906	-0.332	0.295	0.182	-0.006	-0.006	0.141	7.096	4			Deafness_1Deaf_1HoH	0.337	0.186	0.239	1.809	0.071	-0.029	0.704	-0.063	0.095	0.09	0.141	7.089	4			Deafness_1Deaf_1HoH	-0.024	0.171	-0.019	-0.143	0.887	-0.361	0.312	-0.093	-0.008	-0.007	0.141	7.083
4			0.176	0.311	2.075	0.039	0.019	0.71	0.185	0.109	0.103	0.109	9.139	4			Onsetofdeafness_1Early_1Late	-0.009	0.205	-0.007	-0.044	0.965	-0.413	0.395	0.014	-0.002	-0.002	0.11	9.13	4			Onsetofdeafness_1Early_1Late	0.036	0.189	0.029	0.19	0.849	-0.335	0.407	0.03	0.01	0.01	0.11	9.12
4			0.16	0.063	0.471	0.638	-0.24	0.391	0.125	0.025	0.023	0.138	7.239	4			Know_SL_Yes1	-0.387	0.188	-0.275	-2.062	0.04	-0.756	-0.018	-0.113	-0.109	-0.102	0.138	7.231	4			Know_SL_Yes1	0.011	0.172	0.009	0.065	0.948	-0.328	0.35	-0.022	0.003	0.003	0.138	7.224
4			0.15	0.241	1.91	0.057	-0.008	0.581	0.06	0.101	0.095	0.154	6.499	4			Fluency_lipreading_1Fluent	-0.223	0.175	-0.161	-1.271	0.204	-0.568	0.122	0.09	-0.067	-0.063	0.154	6.494	4			Fluency_lipreading_1Fluent	0.005	0.161	0.004	0.03	0.976	-0.312	0.322	0.163	0.002	0.002	0.154	6.487
4			0.15	0.161	1.167	0.244	-0.12	0.469	-0.047	0.062	0.058	0.13	7.72	4			residencexdeafness	-0.497	0.175	-0.391	-2.838	0.005	-0.841	-0.153	-0.064	-0.149	-0.141	0.13	7.694	4			residencexdeafness	-0.037	0.161	-0.032	-0.227	0.82	-0.353	0.28	-0.036	-0.012	-0.012	0.13	7.678
4			0.158	-0.364	-2.493	0.013	-0.703	-0.083	-0.062	-0.131	-0.124	0.115	8.7	4			residencexonset	0.118	0.184	0.094	0.64	0.522	-0.245	0.481	-0.016	0.034	0.032	0.115	8.678	4			residencexonset	0.058	0.169	0.052	0.343	0.732	-0.275	0.391	0.024	0.018	0.018	0.116	8.657
4			0.146	-0.015	-0.113	0.91	-0.303	0.27	-0.06	-0.006	-0.006	0.139	7.204	4			residencexknowsl	0.505	0.17	0.394	2.965	0.003	0.17	0.84	0.055	0.155	0.147	0.139	7.177	4			residencexknowsl	0.066	0.156	0.057	0.419	0.675	-0.242	0.373	0.055	0.022	0.021	0.14	7.164
4			0.106	-0.185	-1.89	0.06	-0.408	0.008	-0.103	-0.1	-0.094	0.257	3.896	4			residencexfluency	0.084	0.124	0.067	0.681	0.496	-0.159	0.328	-0.032	0.036	0.034	0.257	3.886	4			residencexfluency	0.041	0.114	0.036	0.36	0.719	-0.183	0.265	0.043	0.019	0.018	0.258	3.879
4			0.134	0.098	0.882	0.378	-0.145	0.381	0.089	0.047	0.044	0.201	4.975	4			deafnessxonset	-0.173	0.157	-0.122	-1.103	0.271	-0.48	0.135	-0.04	-0.058	-0.055	0.201	4.97	4			deafnessxonset	-0.123	0.144	-0.097	-0.853	0.394	-0.405	0.16	-0.08	-0.045	-0.044	0.201	4.965
4			0.127	-0.032	-0.304	0.761	-0.288	0.211	0.028	-0.016	-0.015	0.221	4.518	4			deafnessxknowsl	-0.333	0.148	-0.237	-2.245	0.025	-0.625	-0.041	-0.163	-0.118	-0.111	0.222	4.513	4			deafnessxknowsl	-0.057	0.136	-0.045	-0.415	0.678	-0.324	0.211	-0.105	-0.022	-0.021	0.222	4.509
4			0.15	0.112	0.823	0.411	-0.172	0.419	0.048	0.044	0.041	0.133	7.538	4			deafnessxfluency	-0.23	0.176	-0.179	-1.313	0.19	-0.576	0.115	0.032	-0.069	-0.065	0.133	7.526	4			deafnessxfluency	-0.032	0.161	-0.027	-0.196	0.844	-0.349	0.285	0.032	-0.01	-0.01	0.133	7.513
4			0.132	0.066	0.667	0.505	-0.172	0.348	0.125	0.035	0.033	0.248	4.033	4			onsetxknowsl	0.054	0.155	0.034	0.346	0.73	-0.251	0.358	-0.088	0.018	0.017	0.248	4.031	4			onsetxknowsl	-0.151	0.142	-0.109	-1.062	0.289	-0.43	0.129	-0.103	-0.056	-0.054	0.248	4.028
4			0.172	-0.177	-1.137	0.256	-0.532	0.142	0.071	-0.06	-0.056	0.102	9.827	4			onsetxfluency	0.306	0.201	0.237	1.525	0.128	-0.089	0.701	0.083	0.081	0.076	0.102	9.811	4			onsetxfluency	0.107	0.184	0.093	0.582	0.561	-0.255	0.47	0.091	0.031	0.03	0.102	9.795
4			0.15	-0.098	-0.752	0.452	-0.407	0.182	-0.053	-0.04	-0.037	0.145	6.891	4			knowslxfluency	0.119	0.175	0.088	0.676	0.499	-0.226	0.463	0.003	0.036	0.034	0.145	6.883	4			knowslxfluency	-0.068	0.161	-0.057	-0.425	0.671	-0.385	0.248	0.064	-0.023	-0.022	0.145	6.874
4			0.099	-0.116	-1.273	0.204	-0.321	0.069	-0.047	-0.067	-0.063	0.293	3.408	4			residencexdeafnessxonset	0.22	0.116	0.173	1.895	0.059	-0.008	0.448	0.009	0.1	0.094	0.294	3.398	4			residencexdeafnessxonset	0.117	0.106	0.103	1.095	0.274	-0.093	0.326	-0.002	0.058	0.056	0.295	3.39
4			0.096	0.05	0.562	0.574	-0.135	0.242	-0.028	0.03	0.028	0.313	3.191	4			residencexdeafnessxknowsl	-0.012	0.112	-0.009	-0.106	0.915	-0.232	0.209	-0.061	-0.006	-0.005	0.314	3.181	4			residencexdeafnessxknowsl	-0.062	0.103	-0.055	-0.604	0.546	-0.265	0.14	-0.067	-0.032	-0.031	0.315	3.175
4			0.141	-0.189	-1.443	0.15	-0.482	0.074	-0.044	-0.076	-0.072	0.143	6.993	4			residencexdeafenessxfluency	0.384	0.165	0.304	2.321	0.021	0.059	0.709	-0.08	0.122	0.115	0.143	6.976	4			residencexdeafenessxfluency	-0.008	0.152	-0.007	-0.051	0.959	-0.306	0.291	-0.02	-0.003	-0.003	0.144	6.958
4			0.1	-0.004	-0.04	0.968	-0.2	0.192	-0.013	-0.002	-0.002	0.299	3.345	4			residencexonsetxknowsl	-0.083	0.116	-0.064	-0.711	0.478	-0.312	0.146	-0.026	-0.038	-0.035	0.3	3.332	4			residencexonsetxknowsl	-0.02	0.107	-0.017	-0.183	0.855	-0.23	0.191	-0.053	-0.01	-0.009	0.301	3.327
4			0.17	0.298	1.888	0.06	-0.013	0.656	-0.022	0.099	0.094	0.099	10.133	4			residencexonsetxfluency	-0.41	0.199	-0.325	-2.062	0.04	-0.802	-0.019	-0.088	-0.109	-0.102	0.099	10.108	4			residencexonsetxfluency	-0.07	0.183	-0.062	-0.383	0.702	-0.429	0.289	0	-0.02	-0.02	0.099	10.081
4			0.136	0.02	0.157	0.875	-0.247	0.29	-0.085	0.008	0.008	0.158	6.327	4			residencexknowsxfluency	-0.248	0.16	-0.194	-1.554	0.121	-0.562	0.066	-0.012	-0.082	-0.077	0.159	6.305	4			residencexknowsxfluency	0.014	0.147	0.013	0.098	0.922	-0.274	0.303	0.036	0.005	0.005	0.159	6.294
4			0.127	-0.011	-0.103	0.918	-0.262	0.236	0.182	-0.005	-0.005	0.209	4.785	4			deafnessxonsetxknowsl	-0.04	0.148	-0.029	-0.271	0.787	-0.332	0.252	-0.07	-0.014	-0.013	0.209	4.779	4			deafnessxonsetxknowsl	-0.117	0.136	-0.096	-0.861	0.39	-0.385	0.151	-0.082	-0.046	-0.044	0.209	4.774
4			0.12	-0.099	-0.889	0.375	-0.344	0.13	0.065	-0.047	-0.044	0.199	5.032	4			deafnessxonsetxfluency	0.19	0.141	0.15	1.346	0.179	-0.088	0.467	0.067	0.071	0.067	0.199	5.021	4			deafnessxonsetxfluency	-0.002	0.129	-0.002	-0.013	0.989	-0.256	0.253	0.042	-0.001	-0.001	0.2	5.011
4			0.113	-0.081	-0.778	0.437	-0.31	0.134	0.021	-0.041	-0.039	0.226	4.422	4			deafnessxknowslxfluency	0.108	0.132	0.085	0.816	0.415	-0.152	0.367	-0.003	0.043	0.04	0.227	4.412	4			deafnessxknowslxfluency	0.052	0.121	0.046	0.425	0.671	-0.187	0.29	0.047	0.023	0.022	0.227	4.402
4			0.119	-0.011	-0.102	0.919	-0.246	0.221	0.091	-0.005	-0.005	0.207	4.834	4			onsetxknowslxfluency	0.011	0.139	0.009	0.078	0.938	-0.262	0.284	0.061	0.004	0.004	0.207	4.825	4			onsetxknowslxfluency	0.098	0.128	0.086	0.771	0.441	-0.153	0.349	0.105	0.041	0.039	0.208	4.816
4			0.096	0.114	1.289	0.198	-0.065	0.312	0.012	0.068	0.064	0.313	3.199	4			residencexdeafnessxonsetxknowsl	-0.086	0.112	-0.068	-0.771	0.441	-0.307	0.134	-0.015	-0.041	-0.038	0.313	3.19	4			residencexdeafnessxonsetxknowsl	0.025	0.103	0.022	0.242	0.809	-0.178	0.227	-0.035	0.013	0.012	0.314	3.183
4			0.113	0.11	1.064	0.288	-0.102	0.342	0.074	0.056	0.053	0.231	4.331	4			deafnessxonsetxknowslxfluency	-0.004	0.132	-0.003	-0.028	0.977	-0.263	0.256	0.047	-0.002	-0.001	0.231	4.323	4			deafnessxonsetxknowslxfluency	0.095	0.121	0.083	0.784	0.434	-0.143	0.333	0.074	0.042	0.04	0.232	4.315
5	0.002	0.383	0.152		13.58	0	1.767	2.365						5	0	0.654	(Constant)	3.356	0.178		18.843	0	3.006	3.707						5	0.009	0.067	(Constant)	3.788	0.163		23.261	0	3.468	4.108
5			0.122	0.04	0.38	0.704	-0.194	0.287	-0.158	0.02	0.019	0.225	4.447	5			Residence_UK1	-0.061	0.143	-0.044	-0.423	0.673	-0.342	0.221	-0.017	-0.022	-0.021	0.226	4.421	5			Residence_UK1	-0.12	0.131	-0.098	-0.914	0.361	-0.377	0.138	-0.055	-0.049	-0.047	0.226	4.416
5			0.164	0.013	0.095	0.924	-0.307	0.338	0.182	0.005	0.005	0.133	7.528	5			Deafness_1Deaf_1HoH	0.317	0.192	0.224	1.647	0.1	-0.061	0.695	-0.063	0.087	0.082	0.133	7.521	5			Deafness_1Deaf_1HoH	0.053	0.176	0.042	0.301	0.764	-0.293	0.398	-0.093	0.016	0.015	0.133	7.513
5			0.178	0.332	2.188	0.029	0.039	0.74	0.185	0.115	0.109	0.107	9.385	5			Onsetofdeafness_1Early_1Late	-0.024	0.208	-0.018	-0.116	0.908	-0.434	0.386	0.014	-0.006	-0.006	0.107	9.376	5			Onsetofdeafness_1Early_1Late	0.093	0.191	0.076	0.486	0.627	-0.282	0.467	0.03	0.026	0.025	0.107	9.366
5			0.164	0.088	0.644	0.52	-0.217	0.428	0.125	0.034	0.032	0.132	7.572	5			Know_SL_Yes1	-0.405	0.192	-0.288	-2.108	0.036	-0.783	-0.027	-0.113	-0.111	-0.105	0.132	7.564	5			Know_SL_Yes1	0.079	0.176	0.063	0.449	0.654	-0.267	0.424	-0.022	0.024	0.023	0.132	7.557
5			0.151	0.252	1.982	0.048	0.002	0.595	0.06	0.104	0.098	0.153	6.554	5			Fluency_lipreading_1Fluent	-0.23	0.176	-0.166	-1.306	0.193	-0.577	0.117	0.09	-0.069	-0.065	0.153	6.549	5			Fluency_lipreading_1Fluent	0.032	0.161	0.026	0.199	0.843	-0.285	0.349	0.163	0.011	0.01	0.153	6.542
5			0.152	0.14	1.004	0.316	-0.146	0.451	-0.047	0.053	0.05	0.126	7.941	5			residencexdeafness	-0.484	0.178	-0.38	-2.72	0.007	-0.833	-0.134	-0.064	-0.143	-0.135	0.126	7.914	5			residencexdeafness	-0.086	0.163	-0.076	-0.531	0.596	-0.406	0.233	-0.036	-0.028	-0.027	0.127	7.898
5			0.164	-0.402	-2.637	0.009	-0.757	-0.11	-0.062	-0.138	-0.131	0.106	9.456	5			residencexonset	0.143	0.193	0.113	0.74	0.46	-0.236	0.521	-0.016	0.039	0.037	0.106	9.432	5			residencexonset	-0.033	0.176	-0.03	-0.19	0.85	-0.38	0.313	0.024	-0.01	-0.01	0.106	9.41
5			0.152	-0.049	-0.355	0.723	-0.353	0.245	-0.06	-0.019	-0.018	0.128	7.827	5			residencexknowsl	0.528	0.178	0.412	2.967	0.003	0.178	0.877	0.055	0.156	0.147	0.128	7.798	5			residencexknowsl	-0.019	0.163	-0.016	-0.115	0.909	-0.338	0.301	0.055	-0.006	-0.006	0.128	7.784
5			0.106	-0.19	-1.939	0.053	-0.414	0.003	-0.103	-0.102	-0.096	0.256	3.911	5			residencexfluency	0.088	0.124	0.069	0.707	0.48	-0.157	0.332	-0.032	0.037	0.035	0.256	3.901	5			residencexfluency	0.028	0.114	0.025	0.246	0.806	-0.195	0.251	0.043	0.013	0.013	0.257	3.894
5			0.134	0.096	0.872	0.384	-0.146	0.38	0.089	0.046	0.043	0.201	4.975	5			deafnessxonset	-0.172	0.157	-0.121	-1.096	0.274	-0.48	0.136	-0.04	-0.058	-0.054	0.201	4.971	5			deafnessxonset	-0.126	0.143	-0.099	-0.876	0.382	-0.407	0.156	-0.08	-0.047	-0.045	0.201	4.966
5			0.134	-0.001	-0.008	0.993	-0.264	0.262	0.028	0	0	0.199	5.034	5			deafnessxknowsl	-0.355	0.157	-0.253	-2.268	0.024	-0.664	-0.047	-0.163	-0.12	-0.113	0.199	5.029	5			deafnessxknowsl	0.028	0.143	0.022	0.194	0.846	-0.254	0.31	-0.105	0.01	0.01	0.199	5.024
5			0.153	0.087	0.628	0.53	-0.205	0.398	0.048	0.033	0.031	0.127	7.863	5			deafnessxfluency	-0.214	0.18	-0.166	-1.193	0.234	-0.567	0.139	0.032	-0.063	-0.059	0.127	7.85	5			deafnessxfluency	-0.093	0.164	-0.081	-0.566	0.572	-0.416	0.23	0.032	-0.03	-0.029	0.128	7.836
5			0.134	0.053	0.525	0.6	-0.193	0.334	0.125	0.028	0.026	0.242	4.129	5			onsetxknowsl	0.064	0.157	0.041	0.41	0.682	-0.244	0.372	-0.088	0.022	0.02	0.242	4.127	5			onsetxknowsl	-0.191	0.143	-0.138	-1.333	0.183	-0.473	0.091	-0.103	-0.071	-0.068	0.242	4.124
5			0.176	-0.206	-1.297	0.195	-0.573	0.118	0.071	-0.069	-0.064	0.097	10.301	5			onsetxfluency	0.326	0.206	0.252	1.584	0.114	-0.079	0.73	0.083	0.084	0.079	0.097	10.284	5			onsetxfluency	0.033	0.188	0.029	0.176	0.861	-0.337	0.403	0.091	0.009	0.009	0.097	10.268
5			0.153	-0.123	-0.92	0.358	-0.443	0.16	-0.053	-0.049	-0.046	0.139	7.215	5			knowslxfluency	0.136	0.18	0.101	0.755	0.451	-0.217	0.489	0.003	0.04	0.038	0.139	7.207	5			knowslxfluency	-0.132	0.164	-0.11	-0.806	0.421	-0.455	0.19	0.064	-0.043	-0.041	0.139	7.197
5			0.1	-0.104	-1.123	0.262	-0.31	0.085	-0.047	-0.059	-0.056	0.286	3.491	5			residencexdeafnessxonset	0.212	0.117	0.167	1.801	0.072	-0.019	0.442	0.009	0.095	0.089	0.287	3.48	5			residencexdeafnessxonset	0.147	0.107	0.13	1.368	0.172	-0.064	0.358	-0.002	0.073	0.07	0.288	3.473
5			0.1	0.026	0.281	0.779	-0.169	0.225	-0.028	0.015	0.014	0.286	3.491	5			residencexdeafnessxknowsl	0.003	0.117	0.003	0.03	0.976	-0.227	0.234	-0.061	0.002	0.001	0.287	3.48	5			residencexdeafnessxknowsl	-0.12	0.107	-0.106	-1.117	0.265	-0.331	0.091	-0.067	-0.059	-0.057	0.288	3.473
5			0.147	-0.156	-1.144	0.253	-0.458	0.121	-0.044	-0.061	-0.057	0.132	7.575	5			residencexdeafenessxfluency	0.362	0.172	0.287	2.103	0.036	0.023	0.701	-0.08	0.111	0.104	0.132	7.557	5			residencexdeafenessxfluency	0.072	0.157	0.064	0.459	0.646	-0.237	0.382	-0.02	0.024	0.023	0.133	7.536
5			0.1	0.006	0.065	0.948	-0.191	0.204	-0.013	0.003	0.003	0.295	3.393	5			residencexonsetxknowsl	-0.089	0.117	-0.069	-0.759	0.449	-0.32	0.142	-0.026	-0.04	-0.038	0.296	3.381	5			residencexonsetxknowsl	0.004	0.107	0.004	0.038	0.97	-0.207	0.215	-0.053	0.002	0.002	0.296	3.375
5			0.176	0.334	2.048	0.041	0.014	0.706	-0.022	0.108	0.102	0.092	10.84	5			residencexonsetxfluency	-0.434	0.206	-0.344	-2.105	0.036	-0.839	-0.029	-0.088	-0.111	-0.105	0.092	10.813	5			residencexonsetxfluency	0.018	0.188	0.016	0.097	0.922	-0.352	0.389	0	0.005	0.005	0.093	10.784
5			0.147	0.063	0.471	0.638	-0.22	0.359	-0.085	0.025	0.023	0.136	7.348	5			residencexknowsxfluency	-0.277	0.172	-0.216	-1.608	0.109	-0.616	0.062	-0.012	-0.085	-0.08	0.137	7.321	5			residencexknowsxfluency	0.122	0.157	0.107	0.776	0.438	-0.188	0.432	0.036	0.041	0.04	0.137	7.308
5			0.164	-0.089	-0.635	0.526	-0.427	0.219	0.182	-0.034	-0.031	0.125	8.02	5			deafnessxonsetxknowsl	0.015	0.192	0.011	0.076	0.94	-0.363	0.393	-0.07	0.004	0.004	0.125	8.011	5			deafnessxonsetxknowsl	-0.322	0.176	-0.264	-1.833	0.068	-0.668	0.023	-0.082	-0.097	-0.093	0.125	8.002
5			0.121	-0.091	-0.816	0.415	-0.336	0.139	0.065	-0.043	-0.04	0.197	5.064	5			deafnessxonsetxfluency	0.185	0.142	0.146	1.304	0.193	-0.094	0.463	0.067	0.069	0.065	0.198	5.054	5			deafnessxonsetxfluency	0.017	0.129	0.015	0.133	0.894	-0.237	0.272	0.042	0.007	0.007	0.198	5.043
5			0.121	-0.116	-1.04	0.299	-0.363	0.112	0.021	-0.055	-0.052	0.197	5.075	5			deafnessxknowslxfluency	0.13	0.142	0.103	0.921	0.358	-0.148	0.409	-0.003	0.049	0.046	0.197	5.064	5			deafnessxknowslxfluency	-0.034	0.129	-0.03	-0.261	0.794	-0.288	0.221	0.047	-0.014	-0.013	0.198	5.053
5			0.121	0.007	0.061	0.952	-0.23	0.245	0.091	0.003	0.003	0.2	5.005	5			onsetxknowslxfluency	-0.001	0.142	-0.001	-0.006	0.995	-0.279	0.278	0.061	0	0	0.2	4.995	5			onsetxknowslxfluency	0.142	0.129	0.125	1.099	0.272	-0.112	0.397	0.105	0.058	0.056	0.201	4.986
5			0.152	0.209	1.491	0.137	-0.072	0.525	0.012	0.079	0.074	0.125	8.026	5			residencexdeafnessxonsetxknowsl	-0.148	0.178	-0.117	-0.834	0.405	-0.498	0.201	-0.015	-0.044	-0.041	0.125	8.001	5			residencexdeafnessxonsetxknowsl	0.256	0.163	0.227	1.577	0.116	-0.063	0.576	-0.035	0.084	0.08	0.125	7.983
5			0.153	0.193	1.375	0.17	-0.091	0.512	0.074	0.073	0.068	0.125	7.992	5			deafnessxonsetxknowslxfluency	-0.058	0.18	-0.045	-0.324	0.746	-0.411	0.295	0.047	-0.017	-0.016	0.125	7.978	5			deafnessxonsetxknowslxfluency	0.299	0.164	0.262	1.822	0.069	-0.024	0.622	0.074	0.096	0.093	0.126	7.963
5			0.147	-0.119	-0.874	0.383	-0.418	0.161	0.017	-0.046	-0.043	0.132	7.559	5			residencexdeafnessxonsetxknowslxfluency	0.077	0.172	0.061	0.448	0.654	-0.262	0.416	-0.041	0.024	0.022	0.133	7.542	5			residencexdeafnessxonsetxknowslxfluency	-0.289	0.157	-0.257	-1.837	0.067	-0.599	0.02	-0.021	-0.097	-0.094	0.133	7.52
						0.198																0.441																0.067

## Sheet: Model Statistics
Model Summary Difficulty General
Model	R	R Square	Adjusted R Square	Std. Error of the Estimate	Change Statistics
					R Square Change	F Change	df1	df2	Sig. F Change
1	.169a	0.028	0.016	0.627	0.028	2.206	5	377	0.053
2	.315b	0.099	0.063	0.611	0.071	2.896	10	367	0.002
3	.336c	0.113	0.051	0.615	0.013	0.538	10	357	0.863
4	.347d	0.121	0.054	0.614	0.008	1.573	2	355	0.209
5	.348e	0.121	0.051	0.615	0	0.079	1	354	0.779
Model Summary difficulty professional
Model	R	R Square	Adjusted R Square	Std. Error of the Estimate	Change Statistics
					R Square Change	F Change	df1	df2	Sig. F Change
1	.170a	0.029	0.016	0.687208	0.029	2.24	5	376	0.05
2	.286b	0.082	0.044	0.677381	0.053	2.099	10	366	0.024
3	.318c	0.101	0.038	0.679486	0.02	0.774	10	356	0.654
4	.329d	0.108	0.04	0.678769	0.007	1.376	2	354	0.254
5	.333e	0.111	0.04	0.678766	0.003	1.003	1	353	0.317
Model Summary Difficulty social
Model	R	R Square	Adjusted R Square	Std. Error of the Estimate	Change Statistics
					R Square Change	F Change	df1	df2	Sig. F Change
1	.402a	0.162	0.15	1.06542	0.162	14.133	5	366	0
2	.496b	0.246	0.215	1.02433	0.085	3.995	10	356	0
3	.513c	0.263	0.21	1.02727	0.017	0.797	10	346	0.632
4	.515d	0.265	0.207	1.02916	0.002	0.363	2	344	0.696
5	.517e	0.267	0.207	1.0291	0.002	1.044	1	343	0.308
Model Summary loss of information
Model	R	R Square	Adjusted R Square	Std. Error of the Estimate	Change Statistics
					R Square Change	F Change	df1	df2	Sig. F Change
1	.272a	0.074	0.062	0.958	0.074	5.891	5	368	0
2	.336b	0.113	0.076	0.951	0.039	1.568	10	358	0.114
3	.355c	0.126	0.063	0.957	0.013	0.523	10	348	0.874
4	.358d	0.128	0.06	0.959	0.002	0.419	2	346	0.658
5	.359e	0.129	0.058	0.96	0.001	0.317	1	345	0.573
Model Summary disconnection from society
Model	R	R Square	Adjusted R Square	Std. Error of the Estimate	Change Statistics
					R Square Change	F Change	df1	df2	Sig. F Change
1	.097a	0.009	-0.004	1.55	0.009	0.705	5	375	0.62
2	.256b	0.066	0.027	1.526	0.056	2.201	10	365	0.017
3	.299c	0.089	0.025	1.527	0.024	0.927	10	355	0.508
4	.304d	0.092	0.023	1.529	0.003	0.582	2	353	0.559
5	.304e	0.092	0.02	1.531	0	0.021	1	352	0.885
Model Summary Quality of life
Model	R	R Square	Adjusted R Square	Std. Error of the Estimate	Change Statistics
					R Square Change	F Change	df1	df2	Sig. F Change
1	.212a	0.045	0.032	20.818	0.045	3.531	5	377	0.004
2	.266b	0.071	0.033	20.809	0.026	1.034	10	367	0.414
3	.300c	0.09	0.026	20.883	0.019	0.738	10	357	0.688
4	.309d	0.095	0.027	20.878	0.006	1.099	2	355	0.334
5	.314e	0.099	0.027	20.87	0.003	1.252	1	354	0.264
Model Summary Others' effort to communicate
Model	R	R Square	Adjusted R Square	Std. Error of the Estimate	Change Statistics
					R Square Change	F Change	df1	df2	Sig. F Change
1	.264a	0.07	0.057	1.048	0.07	5.664	5	379	0
2	.316b	0.1	0.064	1.044	0.031	1.255	10	369	0.254
3	.342c	0.117	0.056	1.049	0.017	0.692	10	359	0.732
4	.351d	0.123	0.057	1.048	0.006	1.175	2	357	0.31
5	.353e	0.125	0.056	1.049	0.002	0.763	1	356	0.383
Model Summary Clear windows help
Model	R	R Square	Adjusted R Square	Std. Error of the Estimate	Change Statistics
					R Square Change	F Change	df1	df2	Sig. F Change
1	.189a	0.036	0.023	1.249	0.036	2.8	5	378	0.017
2	.292b	0.085	0.048	1.232	0.05	1.995	10	368	0.033
3	.349c	0.122	0.061	1.224	0.037	1.498	10	358	0.138
4	.351d	0.124	0.057	1.227	0.002	0.305	2	356	0.737
5	.352e	0.124	0.055	1.228	0	0.201	1	355	0.654
Model Summary face shields help
Model	R	R Square	Adjusted R Square	Std. Error of the Estimate	Change Statistics
					R Square Change	F Change	df1	df2	Sig. F Change
1	.208a	0.043	0.031	1.11	0.043	3.421	5	377	0.005
2	.245b	0.06	0.021	1.116	0.016	0.641	10	367	0.778
3	.267c	0.072	0.007	1.124	0.012	0.45	10	357	0.921
4	.270d	0.073	0.003	1.126	0.002	0.311	2	355	0.733
5	.286e	0.082	0.009	1.123	0.009	3.373	1	354	0.067
a Predictors: (Constant), Fluency_lipreading_1Fluent, Deafness_1Deaf_1HoH, Residence_UK1, Onsetofdeafness_1Early_1Late, Know_SL_Yes1
b Predictors: (Constant), Fluency_lipreading_1Fluent, Deafness_1Deaf_1HoH, Residence_UK1, Onsetofdeafness_1Early_1Late, Know_SL_Yes1, onsetxknowsl, deafnessxonset, knowslxfluency, deafnessxknowsl, residencexknowsl, residencexfluency, residencexdeafness, deafnessxfluency, residencexonset, onsetxfluency
c Predictors: (Constant), Fluency_lipreading_1Fluent, Deafness_1Deaf_1HoH, Residence_UK1, Onsetofdeafness_1Early_1Late, Know_SL_Yes1, onsetxknowsl, deafnessxonset, knowslxfluency, deafnessxknowsl, residencexknowsl, residencexfluency, residencexdeafness, deafnessxfluency, residencexonset, onsetxfluency, deafnessxonsetxknowsl, residencexknowsxfluency, residencexdeafnessxknowsl, deafnessxonsetxfluen…
d Predictors: (Constant), Fluency_lipreading_1Fluent, Deafness_1Deaf_1HoH, Residence_UK1, Onsetofdeafness_1Early_1Late, Know_SL_Yes1, onsetxknowsl, deafnessxonset, knowslxfluency, deafnessxknowsl, residencexknowsl, residencexfluency, residencexdeafness, deafnessxfluency, residencexonset, onsetxfluency, deafnessxonsetxknowsl, residencexknowsxfluency, residencexdeafnessxknowsl, deafnessxonsetxfluen…
e Predictors: (Constant), Fluency_lipreading_1Fluent, Deafness_1Deaf_1HoH, Residence_UK1, Onsetofdeafness_1Early_1Late, Know_SL_Yes1, onsetxknowsl, deafnessxonset, knowslxfluency, deafnessxknowsl, residencexknowsl, residencexfluency, residencexdeafness, deafnessxfluency, residencexonset, onsetxfluency, deafnessxonsetxknowsl, residencexknowsxfluency, residencexdeafnessxknowsl, deafnessxonsetxfluen…
